# Supplementary material for: DAP5 enables main ORF translation on mRNAs with structured and uORF-containing 5′ leaders
Source: Nat Commun. 2022 Dec 6;13:7510. doi: 10.1038/s41467-022-35019-5 (PMC9726905; doi:10.1038/s41467-022-35019-5)
Supplement: Supplementary file 4 — Supplementary Data 1 [file 41467_2022_35019_MOESM4_ESM.xlsx]

## Sheet: Table S1
geneIDs	logFC RNA	logCPM RNA	Pvalue RNA	FDR RNA	logFC Ribo	logCPM Ribo	Pvalue Ribo	FDR Ribo	disper TE	pval TE	padj TE	TEcontrol	TEDAP5KO	log2FC_TE(DAP5KO vs control)	comment
WNK1	0.544006	8.19183	1.26738e-08	1.10994e-07	-2.04279	6.82101	1.89929e-38	2.08289e-35	0.00483581	0	0	0.12902	0.0212411	-2.60267	down
PCNX3	0.105369	6.25534	0.305713	0.40529	-2.20174	4.34346	1.42039e-21	4.24825e-19	0.0075114	0	0	0.0780095	0.0155336	-2.32825	down
MIXL1	2.64904	1.4383	1.21586e-31	1.48154e-29	0.475932	2.10062	0.161537	0.354856	0.0113978	1.7206e-08	1.52482e-06	0.749563	0.158936	-2.2376	down
CREBBP	1.28231	7.40224	3.1265e-50	1.14291e-47	-0.874143	6.45252	4.65576e-09	2.45734e-07	0.00491373	0	0	0.200756	0.0445186	-2.17297	down
C6orf62	-0.251359	7.09	0.00504639	0.0124054	-2.29083	2.94658	8.57342e-15	1.32218e-12	0.0083252	1.41879e-10	1.93843e-08	0.0172543	0.0040478	-2.09175	down
KMT2D	0.15728	7.37043	0.104417	0.167468	-1.91157	5.92149	2.24197e-30	1.22935e-27	0.00680974	0	0	0.108748	0.0255405	-2.09013	down
ZCCHC14	0.655574	7.00449	3.56027e-14	7.75715e-13	-1.4113	3.94703	1.55429e-11	1.34569e-09	0.00611864	0	0	0.0427178	0.0101176	-2.07798	down
EN2	-0.103901	6.28613	0.315488	0.415459	-2.14892	3.1125	2.25842e-14	3.18437e-12	0.0099605	1.81289e-11	2.87636e-09	0.0343678	0.00815807	-2.07476	down
ROCK1	0.892944	6.14536	1.06042e-13	2.15801e-12	-1.09085	6.32669	7.59749e-12	6.81702e-10	0.00560088	0	0	0.419938	0.105184	-1.99726	down
GAS1	0.499321	5.43197	0.00144542	0.00414839	-1.46168	3.25961	6.00375e-10	3.65784e-08	0.0122692	9.83813e-12	1.80519e-09	0.0825617	0.0208476	-1.98559	down
CAMSAP2	0.531008	6.75313	2.30254e-07	1.59705e-06	-1.37341	5.50843	2.17343e-17	4.29035e-15	0.00471467	0	0	0.138106	0.0365397	-1.91824	down
ZCCHC18	0.596829	2.48988	0.000575885	0.00183041	-1.26537	4.06229	1.0857e-05	0.000231418	0.0103682	5.833e-11	8.43812e-09	0.867271	0.233835	-1.89099	down
RAPGEF2	0.591838	5.07045	2.93562e-05	0.000127923	-1.26379	3.68567	4.75079e-07	1.52737e-05	0.0103598	9.97835e-12	1.80519e-09	0.118889	0.0326413	-1.86484	down
HS6ST1	0.590221	6.15612	2.71349e-10	3.19596e-09	-1.18765	2.96308	3.80729e-06	9.66014e-05	0.00922455	5.42337e-10	6.13214e-08	0.038108	0.0106967	-1.83293	down
C2CD2L	0.0719316	4.30016	0.599413	0.690339	-1.71313	2.51205	9.70726e-09	4.7667e-07	0.0109341	2.04295e-07	1.57004e-05	0.0930195	0.026403	-1.81683	down
RNFT2	0.875987	2.39426	0.000111161	0.000422636	-0.88114	3.91796	1.89095e-05	0.000360303	0.00912275	5.19249e-11	7.77529e-09	1.10473	0.316845	-1.80184	down
USP38	1.10121	6.61849	9.81343e-28	8.34988e-26	-0.68924	5.54969	2.32352e-05	0.00042706	0.00627058	0	0	0.165787	0.0475905	-1.80059	down
LRIG1	0.278382	5.84458	0.00951745	0.0216395	-1.47846	4.36803	1.61132e-13	1.78694e-11	0.00652195	1.11022e-16	5.74803e-14	0.120491	0.0352346	-1.77386	down
FGFRL1	-0.228697	5.63576	0.0513549	0.0928339	-1.95052	3.08936	2.73122e-10	1.77349e-08	0.0121688	8.54191e-08	7.00223e-06	0.0571234	0.016753	-1.76966	down
FZD8	0.573253	4.66446	0.000411695	0.00135764	-1.16601	4.15337	1.30189e-07	4.99986e-06	0.0168146	6.61116e-09	6.56908e-07	0.249978	0.0736917	-1.76223	down
XPO6	0.422689	8.14936	1.7268e-06	9.9845e-06	-1.24115	6.45354	2.27673e-17	4.40615e-15	0.00403161	0	0	0.0982169	0.0307096	-1.67728	down
SLC6A8	1.21705	7.94497	3.9165e-43	1.01726e-40	-0.439785	5.00617	0.00686855	0.0379735	0.00443441	0	0	0.0522058	0.016422	-1.66858	down
SIPA1L3	0.730232	4.80819	5.22086e-11	6.87982e-10	-0.906969	3.76312	0.000148703	0.00194914	0.00651059	2.96541e-13	8.57962e-11	0.169941	0.053703	-1.66196	down
LRFN3	0.254408	3.6338	0.0804229	0.135409	-1.3581	2.603	3.23266e-06	8.46322e-05	0.00951043	3.53045e-07	2.46305e-05	0.152022	0.0481869	-1.65756	down
CACHD1	1.10591	6.36715	1.40075e-27	1.15212e-25	-0.52037	5.58708	0.000717709	0.00684166	0.00566162	0	0	0.194416	0.0624568	-1.63822	down
WNT5A	0.71627	5.13482	2.99602e-09	2.93069e-08	-0.87103	4.03948	1.68252e-05	0.000327312	0.0105488	2.06543e-10	2.57186e-08	0.166277	0.0540312	-1.62173	down
RBAK-RBAKDN	0.974516	1.28589	1.42503e-05	6.73614e-05	-0.614404	3.17799	0.0176105	0.0757696	0.00889093	2.22589e-07	1.64632e-05	1.33296	0.437586	-1.607	down
MIB1	0.898961	7.18806	7.01465e-21	3.2053e-19	-0.682656	5.29962	2.51647e-05	0.000455735	0.00564039	0	0	0.099057	0.0326489	-1.60123	down
PRR12	0.827102	5.3487	8.21445e-12	1.23217e-10	-0.741059	4.634	4.90201e-05	0.00080104	0.00924705	6.38423e-12	1.2314e-09	0.196896	0.0654224	-1.58958	down
WNK2	0.439898	5.40106	0.000129056	0.000482677	-1.11147	4.9131	4.05053e-09	2.16101e-07	0.00813564	7.56839e-13	1.89211e-10	0.238297	0.0798107	-1.5781	down
GATSL2	1.25261	4.35038	1.24734e-24	7.99431e-23	-0.297731	4.17894	0.119797	0.290586	0.00701421	1.71219e-12	3.58357e-10	0.296048	0.0993921	-1.57463	down
TRIM8	1.11954	5.71612	2.08739e-28	1.89014e-26	-0.403293	3.68417	0.054937	0.171863	0.00699392	5.21673e-11	7.77529e-09	0.0785783	0.0266244	-1.56138	down
MSL1	0.950437	6.92513	3.21681e-23	1.81428e-21	-0.577738	3.10319	0.0101241	0.050749	0.00689797	1.05173e-09	1.14954e-07	0.0240134	0.0081838	-1.553	down
FBXL14	0.161334	3.81459	0.230012	0.321789	-1.31075	2.06615	0.000133019	0.00177899	0.0118778	6.97041e-05	0.0023402	0.0992135	0.0341369	-1.5392	down
RFX7	1.04748	5.29649	1.31092e-27	1.09859e-25	-0.478593	4.04701	0.0105459	0.0520215	0.00622393	5.47895e-13	1.45666e-10	0.137606	0.0474257	-1.53681	down
INPPL1	0.540998	6.68355	3.70357e-10	4.28035e-09	-0.930991	4.62162	2.85638e-08	1.28733e-06	0.00523771	2.88658e-15	1.18314e-12	0.0803693	0.0284819	-1.4966	down
ALKBH5	0.801818	8.3088	1.98483e-19	7.83612e-18	-0.677634	5.92537	2.33962e-05	0.000428424	0.00461941	0	0	0.0662406	0.0234833	-1.49608	down
AUTS2	0.534302	5.71616	1.9617e-07	1.38498e-06	-0.927562	3.65942	0.000696973	0.00668113	0.00665859	1.48952e-10	1.98005e-08	0.0805274	0.0287314	-1.48685	down
SLC10A3	0.708658	4.87848	1.65029e-09	1.70025e-08	-0.729196	2.99159	0.00243461	0.0173249	0.00986008	5.17207e-07	3.48477e-05	0.0855454	0.0306883	-1.479	down
SLMAP	0.810765	6.33912	4.46107e-14	9.63475e-13	-0.641199	4.79349	0.000187456	0.00235994	0.00653353	1.65756e-13	4.94104e-11	0.112758	0.0407265	-1.46919	down
WDTC1	0.0924671	5.73761	0.350732	0.451551	-1.34261	3.33511	1.20931e-09	7.02111e-08	0.0071976	1.48923e-08	1.35644e-06	0.0637752	0.0232652	-1.45482	down
BCR	0.210157	6.92583	0.0191067	0.0397771	-1.20221	5.23512	1.15241e-12	1.14891e-10	0.00581183	1.08802e-14	4.11648e-12	0.104814	0.0389089	-1.42966	down
MARK3	0.639916	6.77262	1.422e-13	2.85267e-12	-0.754966	5.33502	4.6162e-06	0.000112498	0.00528697	7.77156e-16	3.47495e-13	0.115802	0.0433918	-1.41617	down
PPP2R5A	1.00377	6.42645	8.15682e-20	3.28603e-18	-0.385123	4.6951	0.0411356	0.140439	0.00862011	2.57314e-10	3.12493e-08	0.0940998	0.0355657	-1.40371	down
AKT1	0.00229527	7.56203	0.979439	0.987745	-1.37146	4.30478	6.50167e-14	8.02143e-12	0.00696533	1.13626e-10	1.57428e-08	0.0358992	0.0135874	-1.40168	down
SOS1	0.692829	6.28484	1.47988e-11	2.11995e-10	-0.678751	4.96502	0.000123381	0.00167047	0.00784826	5.43381e-11	7.97797e-09	0.119455	0.0454119	-1.39533	down
TNRC18	0.539689	5.51209	1.12079e-06	6.72881e-06	-0.827352	4.87286	2.04562e-05	0.000382392	0.00704221	3.7218e-12	7.32227e-10	0.217708	0.0831551	-1.38852	down
MED13	0.774146	7.71621	6.25152e-16	1.70449e-14	-0.599236	5.98644	0.000518983	0.00531365	0.00582594	8.88178e-16	3.7987e-13	0.0908891	0.0347301	-1.38792	down
PCBP2	0.797659	9.67549	1.13223e-16	3.33584e-15	-0.575312	9.72514	7.34165e-05	0.00110443	0.00361267	0	0	0.326636	0.124898	-1.38694	down
CCNY	-0.430204	6.43562	4.06246e-05	0.000170987	-1.77816	3.37525	6.84805e-13	7.04065e-11	0.00912054	1.26807e-06	7.46949e-05	0.0345684	0.0132491	-1.38356	down
CCNI	-0.374024	7.68439	0.000631113	0.00198063	-1.73978	6.10829	2.21155e-27	1.0914e-24	0.0083273	1.08592e-11	1.87407e-09	0.102616	0.0393921	-1.38127	down
TLE3	1.54859	6.94977	1.47473e-60	8.08644e-58	0.184722	6.33836	0.223834	0.433847	0.0048105	0	0	0.242712	0.0932294	-1.38038	down
SRGAP2D	0.700855	3.74766	9.02051e-07	5.52997e-06	-0.660593	5.13312	3.1395e-05	0.000550389	0.00561148	1.01574e-12	2.4253e-10	0.796797	0.306228	-1.37961	down
FBXL19	-0.0423394	6.50656	0.684577	0.761584	-1.40896	3.17236	2.73852e-07	9.58483e-06	0.00978343	2.24014e-06	0.000123108	0.0288963	0.0111221	-1.37746	down
FOXP4	0.983846	5.39407	2.84753e-12	4.59234e-11	-0.370939	4.37473	0.0398063	0.136961	0.00602499	7.32192e-12	1.38511e-09	0.172559	0.0664399	-1.37697	down
FGD1	0.81922	5.87032	2.65981e-16	7.58738e-15	-0.511145	3.65947	0.0393199	0.13579	0.0114197	6.4875e-07	4.19852e-05	0.0732929	0.0282855	-1.37361	down
PCBP2-OT1	0.866781	4.79673	2.37693e-14	5.35622e-13	-0.490402	5.41774	0.00636192	0.0360667	0.00590186	8.69305e-14	2.7585e-11	0.494704	0.191292	-1.37079	down
STXBP5	0.0687881	5.15536	0.531873	0.629951	-1.27714	3.90324	6.45312e-10	3.90751e-08	0.0074155	2.41448e-08	2.12065e-06	0.124266	0.0480869	-1.36972	down
PPP6R1	0.522932	7.28184	1.11843e-08	9.88266e-08	-0.827572	5.78072	1.29371e-07	4.98786e-06	0.00471693	0	0	0.111559	0.0432452	-1.36719	down
TAOK1	0.635061	7.32781	3.30217e-10	3.84345e-09	-0.698795	5.82137	4.1071e-05	0.000698914	0.00811751	1.07214e-11	1.87407e-09	0.120532	0.0473893	-1.34679	down
TLE1	0.711344	6.09154	1.29961e-12	2.20777e-11	-0.616807	5.58669	0.000183479	0.00232171	0.00629435	3.22076e-13	8.84622e-11	0.228632	0.0899929	-1.34514	down
CHSY1	0.655168	6.57963	1.68665e-11	2.38841e-10	-0.686568	3.60609	0.00185573	0.0142241	0.00750906	8.31552e-09	8.09899e-07	0.038678	0.0152552	-1.34221	down
KIAA0754	0.123845	4.48066	0.445109	0.547716	-1.18589	4.24957	3.02607e-09	1.67794e-07	0.0105554	2.91686e-07	2.09439e-05	0.240065	0.0949826	-1.33769	down
CCDC85C	0.368068	6.72772	3.39887e-05	0.000145666	-0.926808	3.85146	0.000109121	0.00150843	0.00899981	1.50252e-07	1.1638e-05	0.0422631	0.0168032	-1.33066	down
MAP7D1	0.977462	6.68894	1.31419e-27	1.09859e-25	-0.330689	5.44203	0.040296	0.13831	0.00469163	6.66134e-16	3.12036e-13	0.148612	0.0592326	-1.32709	down
SMO	0.076601	5.88622	0.480384	0.581909	-1.20625	3.08488	2.75244e-07	9.5995e-06	0.0074952	1.01389e-06	6.15659e-05	0.0424767	0.0169425	-1.32603	down
SRGAP2B	0.747683	5.11109	1.61902e-12	2.68117e-11	-0.558237	4.38317	0.0010257	0.00897539	0.00618223	1.95237e-10	2.49422e-08	0.186972	0.0746714	-1.3242	down
TMEM115	0.780964	6.489	3.24512e-14	7.1976e-13	-0.524782	5.47671	0.000586276	0.00584499	0.00667894	1.94722e-12	3.99058e-10	0.162681	0.0650267	-1.32294	down
TLE4	0.755021	7.22793	3.49842e-16	9.83743e-15	-0.544509	6.49577	0.000167755	0.00216154	0.00476671	0	0	0.189185	0.0761449	-1.31298	down
NDST1	0.0818889	7.05612	0.392373	0.495486	-1.19214	3.86131	3.52024e-07	1.18989e-05	0.00909897	3.48432e-07	2.44823e-05	0.0322806	0.0129938	-1.31285	down
ZNF329	1.7613	2.96312	1.60856e-14	3.70946e-13	0.47251	3.08219	0.0508056	0.162967	0.0149047	8.42543e-05	0.00278124	0.378392	0.152825	-1.308	down
LRP1	0.717275	4.88844	3.94278e-06	2.11611e-05	0.331005	4.55234	0.116183	0.285782	0.0081789	3.12034e-10	3.71947e-08	0.575736	0.234366	-1.29664	down
FBRS	1.17129	6.63961	1.12948e-29	1.14928e-27	-0.0940112	4.69281	0.638386	0.805406	0.0072597	4.93521e-10	5.64508e-08	0.0880868	0.0360062	-1.29068	down
TOP2B	0.486011	7.8529	6.06193e-06	3.13581e-05	-0.789297	7.8121	4.44506e-07	1.44794e-05	0.00635038	2.16493e-14	7.60588e-12	0.298418	0.122107	-1.28919	down
EHD3	0.168158	4.29383	0.26512	0.361277	-1.1054	3.05893	1.05078e-05	0.000225952	0.00905179	8.29575e-06	0.000383123	0.122604	0.0502062	-1.28807	down
TSC22D2	1.22921	5.46328	1.49751e-35	2.46341e-33	-0.0427326	5.10128	0.777991	0.891819	0.00496583	1.57652e-13	4.84631e-11	0.261342	0.107058	-1.28755	down
MAPK13	1.78358	3.25106	2.39361e-20	1.00961e-18	0.479491	3.56567	0.0224547	0.0903498	0.0104912	1.14916e-05	0.000494627	0.578879	0.237343	-1.28629	down
KDM2A	0.757192	6.99498	5.14001e-17	1.57846e-15	-0.515257	5.23639	0.0147445	0.0664815	0.00760474	1.44176e-10	1.94282e-08	0.0947145	0.0388456	-1.28583	down
SHB	0.990915	5.74967	1.5854e-25	1.12575e-23	-0.269875	4.05609	0.115708	0.285082	0.00575329	3.13831e-10	3.71947e-08	0.10869	0.0445907	-1.2854	down
IRF2BP2	0.832009	7.23973	1.24645e-20	5.49216e-19	-0.435409	6.05572	0.00516618	0.031016	0.00552289	1.85407e-14	6.755e-12	0.146579	0.0601752	-1.28444	down
SIX2	1.24635	6.38011	6.36624e-39	1.28234e-36	-0.0116123	4.03495	0.977452	0.998701	0.00667085	1.92722e-09	2.01681e-07	0.0683795	0.0282751	-1.27403	down
ZRANB1	0.879812	6.57621	7.50257e-22	3.73992e-20	-0.37832	4.50156	0.0219857	0.0887712	0.0054459	1.51841e-11	2.48943e-09	0.0749128	0.0311293	-1.26694	down
CSK	0.172654	7.12772	0.0498022	0.0904911	-1.07215	6.03604	7.07182e-12	6.40457e-10	0.0051397	2.37588e-14	8.05914e-12	0.150604	0.0627458	-1.26317	down
RARA	0.403387	4.70176	0.00217398	0.00592576	-0.833368	4.04962	6.4473e-06	0.000150437	0.00905088	2.90345e-07	2.09439e-05	0.195885	0.0816973	-1.26165	down
HCFC1	1.15346	8.39401	1.2083e-31	1.48154e-29	-0.0941026	8.37476	0.547776	0.738902	0.00533124	2.22045e-16	1.09213e-13	0.335304	0.139849	-1.2616	down
PPP1R9B	0.499796	6.57222	5.51598e-07	3.54214e-06	-0.713925	3.94898	0.000661555	0.00644576	0.00721469	4.99389e-08	4.23491e-06	0.0536774	0.0226041	-1.24773	down
SRGAP2C	0.713212	3.27857	2.32089e-06	1.30823e-05	-0.51155	4.35838	0.00320312	0.0214338	0.00606919	1.05929e-08	1.01167e-06	0.626154	0.263901	-1.24652	down
UBN1	0.191912	6.71863	0.029846	0.0582981	-1.03216	4.62875	6.27191e-09	3.19092e-07	0.00512175	6.68812e-11	9.39871e-09	0.0691066	0.0291816	-1.24376	down
ADCK2	0.784668	6.02579	1.24495e-15	3.25071e-14	-0.437846	4.27001	0.0215382	0.0873823	0.00543477	1.78128e-10	2.33633e-08	0.102971	0.0434992	-1.24318	down
PPP2R5E	0.889534	6.11461	8.01306e-13	1.41736e-11	-0.337948	5.56128	0.0360259	0.127538	0.00920919	5.86324e-09	5.94606e-07	0.211447	0.0895577	-1.2394	down
CMIP	0.721135	4.67544	6.06414e-11	7.90661e-10	-0.495945	4.23495	0.00372277	0.0242533	0.00545602	1.39418e-09	1.49071e-07	0.239087	0.101665	-1.23371	down
ARHGAP22	0.563477	5.36204	9.91431e-08	7.4132e-07	-0.65312	3.38919	0.0146887	0.0663818	0.00820807	8.55765e-06	0.000392428	0.0893466	0.0380501	-1.23151	down
FYN	-0.0728081	6.18504	0.557606	0.652522	-1.28205	5.08221	1.51856e-08	7.13725e-07	0.0142892	4.47186e-06	0.000226751	0.149842	0.0641533	-1.22385	down
ULK1	0.437479	5.03487	1.93997e-05	8.81969e-05	-0.746068	3.27472	0.00203534	0.0152784	0.00718658	2.34758e-06	0.000127586	0.0917694	0.0394155	-1.21925	down
FOXC1	0.733209	7.1345	1.32395e-09	1.39754e-08	-0.464624	5.77561	0.0042538	0.0268716	0.00797694	7.27909e-10	8.04544e-08	0.126663	0.0545202	-1.21613	down
TSPAN33	0.419482	4.70715	0.00013559	0.000504056	-0.757966	2.37942	0.0183178	0.0779298	0.00916839	0.000121451	0.00378074	0.0633509	0.0274294	-1.20764	down
MARK2	0.825576	6.50837	7.94653e-20	3.21444e-18	-0.365399	5.33618	0.0191177	0.08026	0.00482705	6.14953e-13	1.59192e-10	0.137387	0.0595099	-1.20704	down
DENND1B	0.777275	4.50989	1.3389e-09	1.40884e-08	-0.415296	6.53018	0.0365431	0.129045	0.00935093	1.71367e-08	1.52482e-06	1.29316	0.560559	-1.20597	down
PBX2	-0.606977	6.92482	8.89849e-11	1.1318e-09	-1.78476	4.25357	7.09084e-19	1.70699e-16	0.00633936	1.32512e-07	1.05123e-05	0.0446883	0.0194501	-1.20012	down
SRGAP2	0.799877	5.79485	2.70579e-10	3.1907e-09	-0.379908	5.00829	0.017189	0.0743126	0.00596606	2.02353e-10	2.55198e-08	0.181909	0.0794513	-1.19508	down
MPRIP	-0.308625	7.8834	0.00093618	0.00282399	-1.48097	5.77631	2.94115e-16	4.9202e-14	0.0072572	1.49065e-09	1.57672e-07	0.0658888	0.0288741	-1.19026	down
AXIN1	0.34129	6.12562	0.00088311	0.00267976	-0.815887	3.7487	3.5034e-05	0.000609851	0.00683131	2.15866e-07	1.60869e-05	0.0652563	0.0287839	-1.18086	down
OTUD4	0.644186	7.03099	2.0431e-13	4.01701e-12	-0.522944	5.12891	0.00126765	0.0105763	0.00482527	3.5455e-12	7.11777e-10	0.0858065	0.0378862	-1.17942	down
CEBPA	0.177787	4.66302	0.12199	0.190543	-0.96841	2.86374	4.63029e-05	0.000762954	0.00850439	4.38052e-05	0.00157267	0.101589	0.0449527	-1.17626	down
SIN3A	0.643459	6.95903	6.83783e-12	1.0383e-10	-0.517831	6.66713	0.000181677	0.00230482	0.00518883	8.39329e-14	2.75216e-11	0.262955	0.116363	-1.17618	down
STK11	0.424609	6.36768	1.28435e-05	6.15963e-05	-0.722447	3.41008	0.000438927	0.00463851	0.00662841	1.18333e-06	7.14137e-05	0.039409	0.0175159	-1.16986	down
CDC42EP1	1.14523	7.14279	1.26208e-30	1.38308e-28	-0.00654936	5.72058	0.963441	0.992605	0.00520582	1.64291e-12	3.51332e-10	0.127417	0.0566464	-1.1695	down
VAC14	0.937569	6.09799	2.76442e-16	7.86305e-15	-0.21555	5.39393	0.269563	0.483379	0.00792384	8.29557e-09	8.09899e-07	0.196011	0.0871591	-1.16921	down
SLIT2	-0.580085	7.71687	5.14429e-11	6.78799e-10	-1.72741	7.84337	2.4058e-30	1.24975e-27	0.00471745	3.88578e-15	1.52898e-12	0.309596	0.138356	-1.162	down
TSHZ1	1.65806	6.05028	2.32042e-70	1.76174e-67	0.511427	3.81099	0.00444147	0.0277276	0.00553138	1.58409e-08	1.4296e-06	0.0729235	0.0328553	-1.15026	down
MAP2K2	0.501008	7.31277	3.43673e-06	1.87096e-05	-0.627465	6.24556	1.5289e-05	0.000305102	0.00675213	2.11477e-10	2.60037e-08	0.153085	0.0691677	-1.14616	down
DYRK1A	1.07432	6.32859	1.2878e-33	1.8692e-31	-0.0487153	5.14631	0.812592	0.912339	0.00453444	1.31284e-11	2.21876e-09	0.13698	0.0621993	-1.13899	down
ITGB5	0.71486	5.06102	7.56664e-11	9.67393e-10	-0.393492	3.55511	0.0443252	0.147951	0.00633232	9.67455e-07	5.98544e-05	0.108241	0.0491735	-1.1383	down
DEXI	-0.0372913	5.07218	0.746174	0.812527	-1.12168	3.01702	1.93545e-05	0.000365956	0.00922195	0.000113819	0.00358858	0.0730638	0.033285	-1.13428	down
CCDC88A	0.758381	5.65052	1.57579e-09	1.63201e-08	-0.359796	6.19638	0.0251691	0.0986053	0.00486459	1.54032e-12	3.36715e-10	0.489004	0.223154	-1.1318	down
FAM86JP	0.588254	2.29472	0.0142142	0.0307392	-0.509835	3.28182	0.0165675	0.0721947	0.00784922	4.43179e-05	0.00158529	0.673062	0.307655	-1.12943	down
SAMD4B	0.240331	6.94872	0.00567752	0.013765	-0.866661	5.03502	1.64577e-07	6.19989e-06	0.00534685	4.09732e-10	4.79825e-08	0.0796061	0.0364276	-1.12785	down
KIAA2013	0.500112	6.22139	5.26861e-08	4.16009e-07	-0.602626	4.90265	0.000396659	0.00425546	0.00635643	6.08814e-09	6.11113e-07	0.131964	0.0604031	-1.12745	down
CELSR2	0.508096	5.9303	4.68213e-07	3.06856e-06	-0.592677	4.95496	0.00034519	0.00381953	0.00609349	1.16766e-08	1.09393e-06	0.146991	0.0673922	-1.12507	down
TNFRSF21	0.242967	4.92618	0.0423663	0.0787635	-0.852833	3.16072	0.00100218	0.00886202	0.0094852	0.000112853	0.00356958	0.0826658	0.0379365	-1.1237	down
PCDH7	0.0140718	4.68919	0.904409	0.932663	-1.08427	4.52482	1.84782e-11	1.58591e-09	0.00549232	1.29926e-08	1.19447e-06	0.273085	0.126202	-1.11362	down
SMURF2	0.0201525	5.75238	0.833305	0.881768	-1.07188	4.10692	1.01276e-08	4.93975e-07	0.00569415	3.29563e-07	2.33231e-05	0.0813765	0.0376398	-1.11235	down
NR1D2	1.61089	7.28197	7.01686e-37	1.28253e-34	0.517185	5.51993	0.00157136	0.0124573	0.00892817	1.10861e-07	9.01269e-06	0.100245	0.0465189	-1.10765	down
HIST1H1C	1.47669	4.27926	6.02356e-08	4.6998e-07	0.390301	11.4485	0.0165854	0.0722092	0.00448951	7.69385e-13	1.89211e-10	64.0152	29.842	-1.10107	down
GSK3B	0.587276	6.5542	2.38233e-11	3.29323e-10	-0.496076	5.36684	0.000769857	0.00717515	0.00454492	1.58704e-11	2.5593e-09	0.136355	0.0636835	-1.09838	down
CDR2L	0.824807	5.64044	1.05474e-11	1.54915e-10	-0.238661	3.02402	0.304534	0.521161	0.00710817	1.75333e-05	0.000712706	0.0537439	0.0251454	-1.09581	down
CDK8	-0.300403	4.90274	0.00914798	0.0209248	-1.37448	4.07288	1.70655e-10	1.19458e-08	0.00618948	7.42722e-07	4.71365e-05	0.157841	0.0741098	-1.09074	down
FGFR1	0.699561	6.1926	1.52015e-12	2.52709e-11	-0.360039	4.79884	0.0309164	0.11403	0.00746603	2.15609e-07	1.60869e-05	0.117207	0.0551959	-1.08643	down
TIMP2	0.5821	5.50074	9.72385e-09	8.70911e-08	-0.479655	4.40984	0.00523729	0.031305	0.00669863	2.74139e-07	1.99756e-05	0.135229	0.0637256	-1.08546	down
PATZ1	0.822646	6.63269	3.47931e-12	5.52992e-11	-0.239879	5.51187	0.151587	0.339883	0.00782016	6.20223e-08	5.17045e-06	0.151173	0.0713378	-1.08346	down
CDKN2B	1.20574	4.57681	5.04381e-21	2.32628e-19	0.143254	5.228	0.474315	0.677976	0.00626715	1.22543e-08	1.13722e-06	0.489434	0.231324	-1.0812	down
FZD1	1.6105	4.11959	2.16621e-29	2.13805e-27	0.575036	3.06672	0.016535	0.0721168	0.00770605	5.15594e-05	0.00179855	0.155852	0.0738684	-1.07715	down
RASA1	0.940079	4.89639	5.99743e-13	1.08614e-11	-0.131354	4.38941	0.55535	0.744237	0.010403	6.92747e-06	0.000332054	0.218975	0.104012	-1.07402	down
EP300	1.02154	7.11777	1.27518e-30	1.38308e-28	-0.0339813	6.75201	0.823327	0.919052	0.00472344	1.34659e-12	3.08056e-10	0.232318	0.110669	-1.06984	down
DUSP7	0.740236	6.27901	2.53595e-09	2.51809e-08	-0.31156	3.78454	0.297463	0.514448	0.00858147	7.07579e-06	0.000334637	0.0595297	0.0284158	-1.06692	down
MAST2	0.683691	5.95101	2.46862e-12	4.01405e-11	-0.364367	3.90225	0.0923675	0.244174	0.00756172	9.09491e-06	0.000410397	0.0640119	0.0306541	-1.06226	down
MAP3K2	0.730575	6.47918	1.92879e-14	4.40674e-13	-0.323667	4.3239	0.158219	0.35014	0.0073833	5.40107e-07	3.58989e-05	0.0677471	0.0324919	-1.06008	down
ZBTB10	0.402681	4.72575	0.000492219	0.00159006	0.688384	4.46032	0.000108714	0.00150492	0.00456155	1.81363e-10	2.34746e-08	0.174029	0.0835464	-1.05868	down
ELMSAN1	0.434359	5.30908	3.93768e-05	0.000166018	-0.604988	4.27183	0.000989117	0.00875568	0.00686692	8.81627e-07	5.52393e-05	0.142315	0.0683583	-1.0579	down
ARHGEF12	0.0268307	7.64361	0.763345	0.826573	-1.01733	5.32605	3.06808e-10	1.97902e-08	0.00507617	1.25307e-09	1.35455e-07	0.0550674	0.0264508	-1.05789	down
RPL39L	1.06493	4.64487	1.42686e-20	6.20401e-19	0.0223182	8.18762	0.942147	0.9825	0.014327	2.81458e-05	0.00109004	3.34582	1.61178	-1.0537	down
HIC2	-0.233063	6.08029	0.0213566	0.0436689	-1.26265	3.67332	1.53502e-10	1.09788e-08	0.00609289	6.95365e-06	0.000332054	0.0528929	0.0255944	-1.04724	down
VAV2	0.791397	5.53765	9.60309e-16	2.54109e-14	-0.246569	3.71653	0.223005	0.432769	0.00619175	2.46085e-06	0.000133008	0.0846256	0.0410454	-1.04387	down
RBAK	1.00304	5.24002	5.7073e-24	3.43482e-22	-0.0231677	4.96202	0.924547	0.972407	0.00560218	1.15638e-08	1.09378e-06	0.280472	0.136529	-1.03865	down
PTPRF	0.105139	7.71596	0.260207	0.3565	-0.9133	6.91788	7.98586e-10	4.80613e-08	0.00515423	6.36846e-11	9.07921e-09	0.165477	0.0807869	-1.03444	down
BRD4	0.567908	6.79625	4.08872e-10	4.69798e-09	-0.448666	6.23042	0.00153887	0.0122805	0.00406609	1.45783e-12	3.25925e-10	0.224177	0.109737	-1.03059	down
RAB11FIP2	-0.01248	6.13509	0.912299	0.937665	-1.03031	3.60663	1.94922e-06	5.40416e-05	0.00738405	2.36695e-05	0.000938858	0.0458784	0.0224694	-1.02985	down
CABLES1	1.07985	6.69314	3.44947e-34	5.15853e-32	0.074427	3.71353	0.792708	0.901153	0.00659722	7.00207e-06	0.000332751	0.0375644	0.0184039	-1.02936	down
SCRIB	0.527798	6.91637	5.97923e-07	3.80497e-06	-0.480101	6.15908	0.00127492	0.010619	0.00425271	1.0093e-11	1.80519e-09	0.181182	0.0891153	-1.0237	down
ZNF263	0.705303	5.70707	4.69385e-11	6.24371e-10	-0.303371	3.52991	0.220883	0.430377	0.00836947	3.47408e-05	0.00130437	0.0677899	0.0334331	-1.01979	down
EFNA5	0.279262	4.54619	0.0216363	0.0441773	-0.708358	4.43784	0.000155639	0.00203036	0.00783775	9.93349e-06	0.000444162	0.25585	0.126678	-1.01414	down
ERBIN	0.731762	6.23746	3.01232e-12	4.84228e-11	-0.270177	5.90769	0.152655	0.341109	0.00939901	1.65107e-06	9.33421e-05	0.240825	0.11929	-1.01352	down
HOMER1	0.49325	5.43183	6.08929e-07	3.86188e-06	-0.505371	3.67883	0.0105322	0.0520215	0.00615319	7.7727e-06	0.00036237	0.079924	0.0397493	-1.0077	down
PLXNA1	0.391929	6.98678	4.46118e-05	0.000185632	-0.595833	5.61545	0.000159347	0.00207214	0.0054754	5.1905e-09	5.31864e-07	0.117503	0.0584587	-1.00721	down
AP5B1	0.821508	5.71843	3.4532e-15	8.56359e-14	-0.161787	4.67564	0.336147	0.552409	0.00586288	2.96376e-07	2.11265e-05	0.14183	0.0705628	-1.00719	down
FLJ37453	2.22281	4.38128	1.09288e-72	8.98894e-70	1.2176	3.68587	3.16693e-11	2.67159e-09	0.00584673	6.13361e-06	0.000302674	0.196486	0.0980247	-1.00321	down
MLLT1	0.171267	6.03785	0.0864334	0.143861	0.073457	4.49013	0.708945	0.853432	0.00614595	1.29745e-07	1.03764e-05	0.12923	0.0645667	-1.00108	down
PAQR4	0.841797	5.83927	1.75587e-16	5.08224e-15	-0.146519	4.42187	0.566889	0.754374	0.00816473	4.11697e-06	0.000212035	0.113066	0.0565908	-0.99852	down
TATDN2	0.463322	7.79013	1.33475e-07	9.70099e-07	-0.516481	4.96946	0.00167927	0.0131294	0.00523479	2.89789e-08	2.52271e-06	0.0408245	0.0205002	-0.9938	down
NCOA1	0.844209	5.57754	5.48499e-19	2.05064e-17	-0.123693	4.33452	0.465289	0.669641	0.00560544	5.62325e-07	3.68773e-05	0.135179	0.0681253	-0.988613	down
STIM1	0.57138	5.85412	3.05723e-07	2.07959e-06	-0.393472	4.8555	0.0193723	0.0809501	0.0061682	3.58214e-07	2.48151e-05	0.16303	0.0821987	-0.987947	down
NFKB1	0.603	5.43247	5.07435e-08	4.01635e-07	-0.36793	5.169	0.0356295	0.126588	0.00769506	1.63248e-06	9.2825e-05	0.254644	0.128539	-0.986277	down
NETO2	0.664523	7.0746	1.34886e-12	2.27966e-11	-0.300807	4.27343	0.0835492	0.22862	0.00665638	2.00481e-06	0.00011142	0.0424477	0.0214944	-0.981728	down
DR1	0.663097	7.93251	3.99222e-14	8.64105e-13	-0.297202	6.23131	0.0406859	0.139218	0.00421386	4.1302e-11	6.34824e-09	0.0900244	0.0458172	-0.974426	down
GPRIN1	1.19611	5.92627	3.69362e-26	2.74105e-24	0.24581	4.75445	0.135467	0.314899	0.00508952	5.69004e-08	4.78401e-06	0.153862	0.0783357	-0.973899	down
SLC35C1	0.187318	4.89244	0.0964507	0.157039	-0.777101	3.36942	0.000389509	0.00420159	0.00904273	0.00013763	0.00421764	0.106712	0.0544488	-0.970758	down
MAF	0.603182	5.02213	4.86999e-07	3.17692e-06	-0.343987	4.30586	0.0381296	0.133003	0.00766069	5.91582e-06	0.000293909	0.185357	0.0950221	-0.963975	down
ADD2	0.542604	6.10156	7.19371e-09	6.6295e-08	-0.393997	4.97833	0.0278221	0.105984	0.00592979	5.28822e-07	3.53879e-05	0.133726	0.0686616	-0.961705	down
PRDM4	0.0350378	6.63111	0.69492	0.770313	-0.911404	4.49323	2.71064e-07	9.521e-06	0.00564626	9.32852e-07	5.80789e-05	0.0622851	0.0320577	-0.958218	down
CRIM1	0.025669	5.47256	0.79839	0.85412	-0.911052	4.68578	2.55959e-07	9.20433e-06	0.0054398	6.68729e-07	4.27161e-05	0.171109	0.0881178	-0.957413	down
INSR	0.456119	4.85968	0.000502884	0.00162027	-0.473425	4.36046	0.0119206	0.0567568	0.00940406	6.61542e-05	0.00223628	0.204548	0.10536	-0.957119	down
PIK3R2	-0.142008	6.6057	0.15919	0.237809	-1.08386	4.02837	5.37443e-06	0.000129065	0.00858747	0.00010776	0.00343054	0.0444787	0.0229122	-0.957	down
DZIP1	-0.384518	7.01206	3.63317e-05	0.0001547	-1.3154	3.89103	1.41858e-09	8.09329e-08	0.0075955	9.81899e-05	0.00317395	0.0288936	0.0148868	-0.956717	down
ARID1A	0.914757	6.91152	5.21241e-25	3.49976e-23	-0.0206136	6.3066	0.899418	0.959392	0.00399258	3.77084e-11	5.8879e-09	0.203653	0.105475	-0.949216	down
LINGO1	1.03965	5.05289	2.03694e-24	1.26444e-22	0.123243	3.33488	0.605364	0.781153	0.0066691	7.65533e-05	0.0025441	0.0936496	0.0485513	-0.947764	down
HS3ST3A1	0.675521	4.46028	4.93753e-09	4.66795e-08	-0.248391	3.90492	0.165494	0.359707	0.00645207	1.65463e-05	0.000681031	0.21357	0.110884	-0.94565	down
EDARADD	0.809249	3.79281	1.93061e-09	1.96444e-08	-0.117808	8.54702	0.516087	0.712317	0.009169	6.1538e-06	0.000302674	8.45099	4.38821	-0.945488	down
PPP4R3A	0.961983	7.29516	1.38507e-23	7.99453e-22	0.0301427	6.4892	0.841113	0.929027	0.00480306	6.96519e-10	7.78597e-08	0.172809	0.0897598	-0.945039	down
AGAP3	0.0746832	6.67687	0.445218	0.547745	-0.845969	4.61503	1.75313e-06	4.9018e-05	0.00714286	4.4537e-06	0.000226751	0.0746491	0.038803	-0.943957	down
RMND5A	0.557671	7.69125	1.46396e-09	1.52418e-08	-0.370256	6.21025	0.0157933	0.0695582	0.00657078	1.22874e-07	9.90745e-06	0.101563	0.0530066	-0.938132	down
MSL2	1.22884	6.05648	8.26903e-35	1.27524e-32	0.303759	4.62639	0.108477	0.272851	0.00616422	1.25023e-06	7.45366e-05	0.115829	0.0604592	-0.937969	down
LGR4	-0.428124	5.75398	9.57495e-05	0.000368009	-1.34696	4.68625	7.07293e-12	6.40457e-10	0.00849244	3.4104e-05	0.00129031	0.133166	0.06959	-0.936274	down
IRF2BPL	0.90104	4.01609	2.50538e-10	2.97213e-09	-0.0083524	4.30614	0.959629	0.990828	0.00915024	9.87322e-05	0.00317395	0.35836	0.18746	-0.934829	down
STK24	-0.0584026	6.67698	0.524238	0.623251	-0.972774	5.43497	8.26063e-10	4.94136e-08	0.00583417	2.09453e-07	1.5923e-05	0.124904	0.0653718	-0.934077	down
UBP1	0.320874	8.01361	0.00043422	0.00142431	-0.594066	4.77713	0.000293179	0.00336866	0.00528085	3.84447e-07	2.62625e-05	0.0306827	0.0160719	-0.932884	down
EGLN1	0.686376	7.18384	5.9395e-09	5.54092e-08	-0.224126	5.29667	0.198872	0.403174	0.0075696	2.86604e-06	0.000149964	0.0825996	0.0433981	-0.928502	down
GNAQ	0.310811	6.39267	0.00103464	0.00308797	-0.585898	3.98323	0.00194319	0.0147193	0.00687324	3.80434e-05	0.00140689	0.0515308	0.0271489	-0.924541	down
CHML	0.522215	6.20898	1.31976e-06	7.82678e-06	-0.388152	4.60991	0.047126	0.154632	0.00619051	2.56816e-06	0.000137299	0.0981956	0.0518886	-0.920239	down
CDC42BPA	0.700308	6.71653	5.73167e-12	8.85315e-11	-0.201845	5.93702	0.250882	0.461967	0.00883546	8.10057e-06	0.000375874	0.173749	0.0921581	-0.914824	down
EFNB2	0.0110045	5.7989	0.914995	0.939838	-0.888282	3.82278	0.00115297	0.00982712	0.00779127	0.00013026	0.00401683	0.0659698	0.0350337	-0.913061	down
TBC1D10B	0.576454	6.83524	1.75781e-09	1.80537e-08	-0.312248	5.45865	0.0714326	0.205791	0.00667021	1.80356e-06	0.000101381	0.112006	0.0595487	-0.911436	down
EBF3	0.507258	4.99545	3.83459e-06	2.06478e-05	-0.385442	3.76124	0.090841	0.241086	0.00624915	2.41999e-05	0.000956044	0.136676	0.0726831	-0.911069	down
EPN1	0.443381	6.85796	4.61579e-06	2.44803e-05	-0.443326	4.96867	0.0174499	0.0752425	0.00778703	1.15147e-05	0.000494627	0.0853528	0.0454556	-0.90898	down
APAF1	1.04843	5.54002	9.7696e-21	4.34351e-19	0.160372	5.03352	0.305424	0.522314	0.0059076	1.21054e-06	7.26103e-05	0.209129	0.111685	-0.904962	down
INPP4A	0.125212	6.03463	0.227656	0.31923	-0.751757	4.48584	4.0751e-05	0.000694668	0.00615235	1.01252e-05	0.000450688	0.0991158	0.053146	-0.899155	down
TAPBP	1.41898	5.20148	1.8117e-31	2.12874e-29	0.549666	5.28095	0.0020536	0.0153553	0.0101317	0.000115848	0.00363038	0.316951	0.170359	-0.895687	down
MAN1A2	0.44525	6.31498	3.03664e-06	1.67346e-05	-0.434422	5.0925	0.00832475	0.0437981	0.00475119	2.10429e-07	1.5923e-05	0.120456	0.06475	-0.895554	down
GIT1	0.334118	6.10118	0.00237821	0.00640463	-0.532042	4.2615	0.00280479	0.0193997	0.00599396	1.11821e-05	0.000488882	0.09153	0.0492455	-0.894253	down
SENP6	0.579111	6.3166	3.53085e-09	3.43007e-08	-0.301823	5.46638	0.0492483	0.159432	0.00582396	5.56447e-07	3.67367e-05	0.162661	0.0875215	-0.894162	down
JMY	1.06301	5.56964	7.23619e-25	4.79337e-23	0.189752	4.5774	0.294062	0.510984	0.00506447	1.43186e-06	8.33446e-05	0.152848	0.0826766	-0.886548	down
MAGI3	0.499219	4.95154	4.33671e-05	0.000181293	-0.366954	4.45171	0.040375	0.13831	0.00675902	2.33539e-05	0.00093009	0.22155	0.120179	-0.882449	down
ADCY9	0.400997	5.37037	9.20329e-05	0.00035483	-0.478216	3.95375	0.0134965	0.0621898	0.00606777	2.66854e-05	0.00104168	0.102092	0.0555528	-0.877944	down
TIAM1	0.685618	6.48528	1.90208e-13	3.75471e-12	-0.167415	5.00081	0.329815	0.545913	0.00708071	1.44673e-05	0.000605596	0.106022	0.0577059	-0.877574	down
MED13L	0.186748	6.40167	0.0403014	0.0754935	-0.661188	4.17512	0.000271229	0.00316808	0.0054564	2.59692e-05	0.00102183	0.0559288	0.030533	-0.873223	down
ARHGAP26	1.17612	4.14538	1.37099e-14	3.20655e-13	0.317292	4.40567	0.110647	0.277108	0.00780805	9.86987e-05	0.00317395	0.363309	0.198991	-0.868497	down
CDK13	0.89012	6.00698	7.37852e-18	2.45205e-16	0.0411731	5.22561	0.82119	0.918325	0.00564131	1.25795e-06	7.45447e-05	0.174525	0.0957329	-0.86635	down
PIP4K2A	-0.210103	6.16958	0.02748	0.0542889	-1.05722	4.09573	8.97636e-09	4.49729e-07	0.00560721	3.52473e-05	0.00131336	0.0678282	0.0372453	-0.864825	down
ARHGAP35	0.36719	6.5566	6.27487e-05	0.000250944	-0.482279	5.08438	0.00479925	0.0295131	0.00471002	3.71572e-07	2.55605e-05	0.107668	0.0591285	-0.864666	down
CD2AP	0.834213	6.54418	3.2232e-13	6.17728e-12	-0.00632126	5.68161	0.979908	1	0.0049381	1.49413e-07	1.1638e-05	0.16898	0.0936813	-0.851018	down
DGKZ	0.286508	6.16847	0.00481361	0.0119223	-0.536271	4.06011	0.00406725	0.0259999	0.00593383	8.5841e-05	0.00281169	0.0640658	0.035581	-0.848446	down
FEM1B	0.62309	7.79316	2.59427e-12	4.20451e-11	-0.205964	5.84325	0.205122	0.411431	0.00458817	4.89425e-08	4.22048e-06	0.0822824	0.0457968	-0.845335	down
LTBP1	1.32643	5.12268	1.22762e-28	1.15397e-26	0.505033	5.52429	0.00210215	0.0155534	0.00681975	1.21028e-05	0.000513169	0.439847	0.245404	-0.841839	down
ATP13A3	0.262677	7.50066	0.00479357	0.0118786	-0.566473	5.63673	0.00859235	0.0449425	0.00775699	1.61294e-05	0.00066947	0.0783702	0.0437398	-0.841359	down
CNOT6	0.22262	7.46392	0.0145328	0.031346	-0.609858	4.66007	0.000601922	0.00598285	0.0057828	8.68603e-06	0.000395577	0.0405908	0.0226997	-0.838478	down
RAI1	0.689838	5.61845	4.71314e-13	8.74411e-12	-0.127882	5.17765	0.397404	0.610149	0.00478627	9.87078e-07	6.06868e-05	0.219344	0.122836	-0.836463	down
ARIH1	0.641755	6.75921	6.4956e-13	1.17206e-11	-0.178638	5.94465	0.285237	0.500852	0.00642013	2.823e-06	0.000148502	0.167734	0.0940014	-0.835421	down
TPRA1	0.7774	5.00481	1.54292e-13	3.08897e-12	-0.0350143	4.184	0.876602	0.947825	0.00619778	8.49468e-05	0.00279472	0.165581	0.0930285	-0.831794	down
PDE3B	0.137487	5.62598	0.188123	0.272734	-0.665935	4.58385	0.000184151	0.00232724	0.00762327	0.000148367	0.00452006	0.144076	0.0809867	-0.831075	down
PNMA6A	0.749524	3.06216	1.40758e-06	8.27446e-06	-0.0540149	5.18225	0.767188	0.886046	0.00611595	4.4634e-05	0.00159082	1.39528	0.786007	-0.82794	down
MFSD14B	0.0485295	6.93822	0.592001	0.683797	-0.766559	5.12367	9.45675e-07	2.81988e-05	0.00494784	1.81458e-06	0.000101421	0.0793836	0.0447388	-0.827314	down
WHSC1L1	0.676494	6.10724	1.0775e-12	1.87897e-11	-0.139833	4.98885	0.39988	0.612004	0.00531003	2.64021e-06	0.000140388	0.144294	0.0813486	-0.826819	down
TAB2	0.129694	6.72965	0.193646	0.279345	-0.685645	4.66607	0.000259549	0.00307533	0.00672435	3.23407e-05	0.00122832	0.071078	0.0401305	-0.824705	down
PPM1A	0.606001	6.14672	3.83372e-11	5.14814e-10	-0.198253	4.61133	0.232273	0.441779	0.00540785	9.8564e-06	0.000442728	0.106553	0.0601777	-0.824276	down
CASKIN2	1.00091	4.9659	6.64293e-21	3.04957e-19	0.201997	4.49056	0.342949	0.558935	0.00693724	9.85723e-05	0.00317395	0.226336	0.127829	-0.82425	down
CDC42BPB	0.167617	6.74845	0.081742	0.137233	-0.641173	5.54385	3.71501e-05	0.000645548	0.00498336	6.24068e-07	4.06554e-05	0.134364	0.0759967	-0.822141	down
MTMR4	0.370945	7.19619	2.87505e-05	0.000125561	-0.436806	5.75724	0.00289412	0.0198921	0.00494609	3.98595e-07	2.70412e-05	0.111192	0.0630085	-0.819432	down
SRC	0.201757	5.36197	0.0604267	0.106218	-0.591224	4.16312	0.00104006	0.00902845	0.00618392	0.000115883	0.00363038	0.129136	0.0733531	-0.815963	down
CEP170B	0.728215	6.15327	1.03611e-14	2.44068e-13	-0.0666702	3.8057	0.728756	0.864937	0.00576539	0.000100797	0.00322976	0.063515	0.036098	-0.815176	down
ZIC2	1.09972	6.54756	4.05697e-25	2.80016e-23	0.303353	6.23766	0.0384606	0.133517	0.00546708	6.59037e-07	4.23722e-05	0.254087	0.144756	-0.811699	down
ZNF264	1.35891	4.97918	1.48808e-27	1.21383e-25	0.57481	5.29384	0.00083573	0.00766603	0.00535635	1.13034e-05	0.000491998	0.316933	0.181052	-0.807772	down
CDIPT	0.755489	6.90824	7.74845e-18	2.55777e-16	-0.0343584	5.65546	0.829573	0.922578	0.00541881	2.12102e-06	0.000117216	0.120072	0.0686145	-0.807315	down
ZNF768	0.298857	7.52481	0.00179769	0.00501361	-0.485291	5.48343	0.00497732	0.0302119	0.00678555	2.63341e-05	0.00103207	0.0709838	0.0406267	-0.805063	down
MFSD12	-0.140591	5.30752	0.162441	0.241752	-0.924659	4.53277	4.42691e-07	1.44681e-05	0.00548517	3.90818e-05	0.0014345	0.169907	0.0973133	-0.804036	down
MEGF8	0.564755	6.73176	1.6261e-09	1.67761e-08	-0.216128	5.06281	0.201422	0.406468	0.00713141	5.73263e-05	0.00199264	0.0863467	0.0494616	-0.803832	down
BAMBI	1.59518	5.16397	9.72483e-49	3.3098e-46	0.822909	4.77725	2.14699e-06	5.90659e-05	0.00581132	4.74239e-05	0.00166746	0.22311	0.128015	-0.801451	down
SKI	0.453924	7.10772	2.66098e-07	1.82642e-06	-0.325704	4.58467	0.0643695	0.191768	0.00494239	1.16676e-05	0.000499018	0.0529028	0.0303779	-0.800323	down
PATL1	0.796992	6.6905	6.87334e-15	1.65463e-13	0.00784704	5.15734	0.960392	0.990828	0.0057788	7.13502e-06	0.000335824	0.0976239	0.0560754	-0.799866	down
ROBO1	0.440894	7.08688	4.45803e-07	2.94123e-06	-0.34417	6.52067	0.0142784	0.0650034	0.00444245	7.1157e-08	5.88211e-06	0.18331	0.105358	-0.798991	down
RFWD2	0.729958	6.17922	5.36826e-13	9.86681e-12	-0.0522716	5.37109	0.749545	0.876572	0.00562396	6.37296e-06	0.000310351	0.171787	0.0988433	-0.797406	down
PDZD8	0.228159	7.07252	0.00944373	0.0214917	-0.5428	5.01789	0.000438943	0.00463851	0.00504471	5.84286e-06	0.000291757	0.0727992	0.042084	-0.79065	down
ATP7B	-0.238624	5.01444	0.0280277	0.0551721	-1.01487	4.55486	4.71727e-09	2.47657e-07	0.00518011	4.5632e-05	0.00162051	0.191094	0.110498	-0.790263	down
E2F2	0.863395	5.57278	8.24687e-20	3.3088e-18	0.101112	4.46325	0.581533	0.764591	0.00553712	6.50168e-05	0.00220541	0.129079	0.0748623	-0.785945	down
SLC38A10	0.417296	8.36311	3.08225e-05	0.000133722	0.494235	7.53165	0.00597297	0.0344554	0.00551991	5.46907e-06	0.000275893	0.212909	0.123494	-0.785797	down
BMPR2	0.690369	6.51318	4.78213e-11	6.34403e-10	-0.0761265	5.37102	0.619131	0.790534	0.00607357	1.70734e-05	0.000699796	0.134251	0.0778993	-0.785247	down
ADCY3	0.176928	6.65321	0.0539072	0.0966306	-0.592096	5.00537	0.000252522	0.00302012	0.00542137	1.23188e-05	0.000520086	0.0954366	0.055478	-0.782628	down
MANEAL	0.336261	6.45349	0.000349934	0.00117478	-0.423707	5.28052	0.00910329	0.0470918	0.00518538	8.57701e-06	0.000392428	0.124832	0.0726829	-0.780295	down
TCF7L2	1.25933	5.45306	1.65228e-40	3.70636e-38	0.496564	4.61667	0.00340368	0.0226072	0.00579951	3.6367e-05	0.00134997	0.170985	0.0996396	-0.779077	down
PPP2CB	0.214615	6.21476	0.0249979	0.0499452	-0.55215	4.58436	0.00211684	0.0156152	0.00707062	0.000134926	0.0041477	0.0911288	0.0533362	-0.772792	down
MCC	0.143338	5.02891	0.17815	0.260495	-0.611939	4.33269	0.000743053	0.00698319	0.00579604	0.0001656	0.00495138	0.15571	0.0912918	-0.770304	down
ABCA3	0.570185	5.89512	1.14418e-07	8.45291e-07	-0.175023	4.61449	0.403164	0.615032	0.00584502	0.000123456	0.00383104	0.113868	0.0668086	-0.769252	down
MYO9B	0.355942	5.59293	0.000134925	0.000501964	-0.392736	4.64574	0.019667	0.0818354	0.00544134	4.66099e-05	0.00164929	0.160978	0.0944817	-0.768752	down
RNF168	1.65062	5.99131	1.23642e-69	8.71678e-67	0.905477	4.7457	3.19902e-06	8.41982e-05	0.00517545	3.15653e-05	0.0012082	0.125435	0.0738115	-0.765027	down
MAP2K3	0.318763	6.20589	0.00059739	0.00189286	-0.438328	5.33387	0.00611809	0.0350671	0.00548638	1.07213e-05	0.000472938	0.155555	0.0915375	-0.764993	down
TLK2	0.721991	6.93223	1.92051e-14	4.39802e-13	-0.0278411	5.93011	0.866956	0.942727	0.0046587	1.00258e-06	6.12573e-05	0.14698	0.0865395	-0.764187	down
PDE4DIP	0.838414	6.16524	2.21325e-19	8.60031e-18	0.091172	5.85488	0.589294	0.770971	0.00497425	2.7211e-06	0.000143911	0.244052	0.143835	-0.762776	down
WDR26	0.15596	7.71727	0.0815754	0.137047	-0.591639	6.17584	4.48956e-05	0.000743489	0.0040358	1.46284e-07	1.1512e-05	0.105838	0.0624111	-0.761979	down
TRAPPC8	0.610819	7.04747	3.93955e-11	5.2759e-10	-0.138037	6.81864	0.406051	0.617238	0.0075946	4.02781e-05	0.00145667	0.242944	0.143386	-0.760724	down
MAF1	0.41624	6.57563	2.02851e-05	9.18386e-05	-0.33128	5.12347	0.032917	0.119401	0.00478238	7.35346e-06	0.000344457	0.100719	0.0594594	-0.760363	down
HIPK1	0.62719	6.95314	6.8201e-13	1.22837e-11	-0.121753	5.41435	0.430378	0.639445	0.00507999	6.19797e-06	0.000303331	0.0926666	0.0547257	-0.759831	down
USP9X	0.769911	8.68724	2.83993e-15	7.13234e-14	0.0248414	9.08562	0.868288	0.94321	0.00553801	8.60459e-07	5.42586e-05	0.376485	0.222446	-0.759139	down
POLR2A	1.36557	8.16922	8.54302e-33	1.10947e-30	0.620793	8.52321	0.00126704	0.0105763	0.00684272	1.03776e-05	0.000459841	0.393397	0.232565	-0.758352	down
ZNF12	0.806156	4.82776	1.35395e-12	2.28435e-11	0.0629468	4.60282	0.749196	0.876549	0.00579474	7.02026e-05	0.00234892	0.273921	0.162311	-0.754996	down
PRCC	0.345077	7.3532	0.000117171	0.000442525	-0.391176	6.65365	0.0162385	0.0710436	0.00617163	1.13898e-05	0.000493575	0.181876	0.108038	-0.751412	down
PTPRA	0.108768	6.57314	0.324124	0.424003	-0.62314	4.84094	8.21365e-05	0.0012028	0.00653857	0.000149057	0.00452555	0.0832016	0.0495437	-0.747909	down
USP7	0.279506	7.69851	0.00139715	0.00402467	-0.452715	7.3407	0.0022493	0.016324	0.00456037	2.71005e-07	1.98946e-05	0.222121	0.13251	-0.745247	down
ENSA	0.0341295	8.70999	0.727405	0.797282	-0.69008	6.87619	3.97562e-06	9.98457e-05	0.00491112	1.4584e-06	8.43901e-05	0.0711479	0.042673	-0.737497	down
TUBBP5	0.609871	4.04265	1.33761e-06	7.91025e-06	-0.108852	6.31117	0.491409	0.692558	0.0050035	1.33894e-05	0.000562868	1.67034	1.00384	-0.734616	down
SENP3	0.0105664	7.36375	0.903422	0.932132	-0.705033	5.79888	1.84938e-06	5.15632e-05	0.00461074	4.32593e-06	0.000221636	0.102101	0.061467	-0.732116	down
YY1	0.494617	7.62114	4.62628e-07	3.0376e-06	-0.221749	6.90232	0.128831	0.305811	0.00525042	3.20247e-06	0.000166681	0.174897	0.105386	-0.730827	down
OTUD7B	0.871354	5.90273	6.5478e-22	3.29728e-20	0.157592	4.42458	0.357495	0.572712	0.00488092	7.24712e-05	0.00241661	0.101706	0.0614239	-0.727534	down
CACUL1	0.679485	7.48054	1.51096e-14	3.49255e-13	-0.024012	4.96768	0.88267	0.950765	0.00510817	3.98293e-05	0.00144576	0.0489941	0.0296671	-0.723746	down
SMAP2	0.375737	6.09576	7.53465e-05	0.000295812	-0.325764	5.23421	0.0330465	0.119827	0.00556895	5.9808e-05	0.00206432	0.152293	0.0922613	-0.723054	down
LIMD1	0.525786	6.74879	8.02475e-09	7.31342e-08	-0.182522	5.28848	0.258509	0.470126	0.00579553	6.0785e-05	0.00209071	0.0988472	0.0600383	-0.719317	down
USP1	-0.0822767	7.3828	0.393763	0.49701	-0.101765	6.87575	0.520128	0.715693	0.00513306	1.53558e-06	8.83362e-05	0.220135	0.133735	-0.719013	down
CRY1	0.463665	5.98357	6.5565e-06	3.37045e-05	-0.237758	5.08857	0.142502	0.326181	0.00564899	8.60343e-05	0.00281169	0.146793	0.0893677	-0.715959	down
YAP1	0.311231	6.63425	0.000813974	0.00249656	-0.392591	4.78156	0.0135621	0.0624047	0.00599832	0.000128981	0.00398988	0.079866	0.0487525	-0.712104	down
C15orf39	0.457529	6.46515	5.95807e-06	3.0918e-05	-0.231977	6.00784	0.112014	0.278776	0.00561085	2.97259e-05	0.00114672	0.202654	0.124255	-0.70572	down
MAP4K4	0.166961	7.378	0.0523622	0.0943266	-0.51126	5.76397	0.000614888	0.00606894	0.00463305	1.0982e-05	0.000482277	0.0993062	0.0614076	-0.693467	down
ANKRD40	0.172415	7.50036	0.0573591	0.101841	-0.507368	4.69849	0.00202192	0.0151991	0.00529204	0.000149963	0.00453904	0.0403405	0.0249732	-0.691847	down
ROCK2	0.510819	5.99802	7.1863e-06	3.66179e-05	-0.160433	6.68138	0.340789	0.55707	0.00474112	8.77725e-06	0.000397888	0.488217	0.30354	-0.685637	down
COL4A2	1.0783	6.56316	1.79048e-28	1.63697e-26	0.412258	6.7676	0.00720184	0.0392547	0.0056689	3.44146e-05	0.00129707	0.351805	0.21912	-0.683056	down
HIRA	0.240766	7.10539	0.0056453	0.0136969	-0.417069	5.25263	0.00590052	0.0341573	0.00482643	6.95174e-05	0.0023402	0.0774042	0.0484632	-0.675521	down
CHD1	0.774376	6.13448	7.3242e-10	8.13159e-09	0.116492	7.24226	0.467024	0.671356	0.00466528	6.84244e-06	0.000329946	0.657016	0.412438	-0.67175	down
ADNP	0.9492	7.35168	1.32455e-27	1.09859e-25	0.302458	6.76227	0.0362198	0.128107	0.00401503	2.3084e-06	0.000126154	0.194341	0.122882	-0.661313	down
TOP3A	0.871609	6.7237	1.57165e-20	6.8036e-19	0.227574	5.94546	0.142996	0.32716	0.00456314	2.22478e-05	0.000893272	0.167329	0.105874	-0.660344	down
LDB1	-0.00194914	6.34214	0.986647	0.993187	-0.640886	5.25734	5.20609e-05	0.000838239	0.00505178	0.000148417	0.00452006	0.12866	0.0814496	-0.659584	down
IGF1R	-0.102301	5.8754	0.284824	0.382426	-0.741876	5.29895	1.28994e-06	3.69035e-05	0.00495983	0.000117265	0.00366201	0.180821	0.114669	-0.657092	down
BDP1	0.640553	6.08145	5.87285e-07	3.7421e-06	-0.00272763	5.54588	1	1	0.00506604	8.07347e-05	0.00267403	0.218852	0.138943	-0.655457	down
TRIM28	0.5397	8.98902	4.80836e-07	3.14206e-06	-0.100348	9.82789	0.559962	0.748529	0.00624101	5.93141e-05	0.00205448	0.518529	0.329661	-0.653444	down
RAF1	0.492759	7.63711	2.90365e-08	2.40428e-07	-0.13828	5.63162	0.379483	0.593304	0.00442188	4.74624e-05	0.00166746	0.0668738	0.0426916	-0.64749	down
NUP153	0.436312	7.66594	2.16799e-06	1.23119e-05	-0.196409	7.58043	0.178631	0.376648	0.00518498	2.31129e-05	0.000924235	0.253118	0.161655	-0.646893	down
KPNB1	0.529469	9.98746	5.86589e-08	4.59111e-07	-0.0971023	10.2624	0.501501	0.700313	0.00420899	1.58013e-06	9.03703e-05	0.332059	0.212975	-0.640755	down
CRKL	0.907114	8.33223	4.87512e-24	2.98866e-22	0.28349	6.52647	0.0515429	0.164618	0.00396078	5.66208e-06	0.000284173	0.0801373	0.0514547	-0.63917	down
PTPRS	0.209766	6.40688	0.0223797	0.0455081	-0.413779	6.17053	0.00375643	0.0243742	0.00420527	1.62801e-05	0.000672887	0.266597	0.171323	-0.637947	down
GATAD2A	-0.00300162	7.76544	0.974374	0.984045	-0.614697	5.79123	1.90459e-05	0.000362203	0.00425242	4.07895e-05	0.00146977	0.0737879	0.0478125	-0.625998	down
KDM5C	0.562547	7.85039	3.36656e-09	3.27692e-08	-0.0463131	7.00743	0.794203	0.90176	0.00583974	0.000152877	0.00459892	0.155393	0.10085	-0.623714	down
PHF10	-0.109145	6.59667	0.234269	0.326679	-0.712903	5.66135	1.73252e-06	4.85794e-05	0.00432874	6.34446e-05	0.00217458	0.153562	0.100161	-0.616494	down
KIF5B	0.609035	8.0999	5.8827e-10	6.62055e-09	0.0121729	8.16972	0.937913	0.980946	0.00413745	6.79799e-06	0.000329418	0.30051	0.196812	-0.610599	down
CDK12	1.00773	7.72272	5.82572e-28	4.99998e-26	0.41545	6.80546	0.00538538	0.031905	0.00433378	2.74214e-05	0.00106618	0.152636	0.100175	-0.607566	down
FAF1	0.400053	6.82858	1.69148e-05	7.83796e-05	-0.183019	6.59052	0.203745	0.409816	0.00421109	3.96949e-05	0.00144576	0.24769	0.163676	-0.59769	down
KCTD3	0.705882	7.59048	5.37096e-15	1.31216e-13	0.122145	6.57892	0.419905	0.630466	0.00417662	3.03104e-05	0.0011647	0.139772	0.0924127	-0.596917	down
BCOR	0.199126	7.65741	0.0408934	0.0763704	-0.374801	7.65865	0.011757	0.0561672	0.00464704	4.93512e-05	0.00172764	0.256061	0.170337	-0.588099	down
MYCBP2	0.0450918	7.10579	0.623211	0.711108	-0.520447	6.89315	0.000262044	0.00309746	0.004067	3.94534e-05	0.00144276	0.238571	0.159669	-0.579339	down
TOR1AIP2	0.445056	7.40427	6.09019e-07	3.86188e-06	-0.111559	7.25976	0.436695	0.644754	0.00363061	1.56707e-05	0.000653191	0.249747	0.168096	-0.571181	down
DNM2	0.500864	7.46745	1.15968e-08	1.02197e-07	-0.0522309	7.23618	0.735118	0.868267	0.00454273	9.63375e-05	0.00313799	0.247582	0.166997	-0.568077	down
TIAL1	0.479384	7.28157	5.72003e-08	4.49496e-07	-0.0692153	6.97622	0.636162	0.803855	0.00442391	0.000106733	0.00340888	0.218606	0.147919	-0.56353	down
PRRC2A	0.224424	9.22217	0.0131083	0.0287318	0.834292	7.94729	2.22462e-06	6.04876e-05	0.00418749	1.18584e-05	0.000504984	0.0872639	0.131874	0.595705	up
SELK	-0.0893886	6.48267	0.312053	0.411705	0.55569	5.72395	0.000306391	0.00347595	0.00481477	0.000109795	0.00348405	0.112531	0.174805	0.635431	up
BORCS7	-0.761786	5.45495	2.01813e-14	4.58961e-13	-0.0808509	5.10256	0.609866	0.784316	0.00519106	0.000155478	0.00466291	0.144082	0.228539	0.665551	up
TRMT5	-0.327328	5.10138	0.00749113	0.0175415	0.367734	5.97349	0.0193604	0.0809501	0.0062528	0.000152639	0.00459892	0.358258	0.575072	0.682744	up
GTF2H2B	-0.822371	6.68186	8.64014e-19	3.19705e-17	-0.117495	7.79491	0.436153	0.644436	0.00568719	1.82121e-05	0.000737255	0.460889	0.74499	0.692802	up
MRPL57	-1.19852	5.24753	3.05634e-31	3.54895e-29	-0.464373	5.07418	0.00184621	0.0141916	0.00487154	3.49939e-05	0.00130888	0.186329	0.30728	0.721698	up
TMEM126B	-0.24759	6.21502	0.0154404	0.0330292	0.54365	6.05555	0.00133996	0.0110396	0.00651721	1.74595e-05	0.00071265	0.170986	0.293768	0.780803	up
NOTCH2NL	-1.25542	3.92692	6.55511e-18	2.20064e-16	-0.32265	4.44131	0.0642691	0.191584	0.00725016	3.83939e-05	0.00141453	0.307032	0.572313	0.898416	up
TMSB15B	-0.00694961	4.48284	0.968273	0.979446	0.93611	4.59765	5.57518e-07	1.77507e-05	0.00781852	1.95953e-05	0.000789998	0.194234	0.372381	0.93898	up
CSDE1	-0.666719	10.2146	1.60096e-11	2.27032e-10	0.296562	9.38674	0.0660684	0.195531	0.00613278	4.32603e-09	4.47949e-07	0.114495	0.221091	0.949358	up
RND2	-1.84981	5.07555	6.24715e-45	1.71276e-42	-0.816921	4.77612	8.60254e-06	0.000191232	0.00585201	1.30182e-06	7.62262e-05	0.175114	0.35671	1.02645	up
PRRC2B	-0.0700995	8.00232	0.546902	0.642916	1.00043	6.21672	0.000160514	0.00208456	0.0158954	6.4817e-05	0.00220541	0.0523921	0.108879	1.0553	up
HOXC4	0.187554	4.5163	0.0996596	0.161147	1.23791	3.82969	1.51601e-10	1.09219e-08	0.00677578	2.5089e-06	0.000134863	0.106071	0.222635	1.06965	up
DPH3P1	-0.977013	2.27172	1.1716e-06	7.0083e-06	0.173619	3.31018	0.525715	0.720968	0.00831952	6.37053e-05	0.00217594	0.351015	0.765498	1.12486	up
MALAT1	-0.730486	4.22834	1.57902e-05	7.38272e-05	0.45208	5.32738	0.0625308	0.188064	0.00812411	4.93398e-08	4.22048e-06	0.372877	0.838376	1.1689	up
GPM6A	-1.13152	3.55022	6.40083e-12	9.79476e-11	0.093221	3.97554	0.745221	0.87341	0.00862876	4.08665e-06	0.000211581	0.251405	0.572365	1.18692	up
C3orf62	-0.614389	2.99428	0.000511295	0.00164327	0.83823	9.99836	1.20958e-06	3.48063e-05	0.00729675	1.03551e-12	2.4253e-10	11.0791	30.275	1.45029	up
PABPC1	-1.19408	9.66831	4.28785e-33	5.71906e-31	0.444756	8.89402	0.0131161	0.0609206	0.00652786	0	0	0.104113	0.321164	1.62516	up
TUBA4A	-1.60321	3.20171	3.81425e-16	1.06951e-14	0.0394632	5.89747	0.805561	0.908168	0.00829449	1.33076e-11	2.21876e-09	1.74615	5.3887	1.62576	up
LINC01419	-1.79018	2.93722	2.01994e-19	7.94296e-18	-0.136551	2.38824	0.77168	0.888841	0.0165692	3.22141e-05	0.00122826	0.113407	0.361118	1.67096	up
APOBEC3B	-2.55284	2.10406	1.79121e-28	1.63697e-26	-0.710001	3.75359	0.00119559	0.0100859	0.00775604	8.60858e-09	8.30221e-07	0.599894	2.18439	1.86445	up
CTC1	-0.278095	4.08581	0.0302997	0.059114	1.64009	7.72582	2.6869e-13	2.88257e-11	0.0144262	3.23741e-13	8.84622e-11	1.15813	4.33242	1.90337	up
SLC5A5	-2.75683	1.86739	1.93351e-12	3.18062e-11	0.183427	3.12209	0.607699	0.782698	0.0117731	4.87848e-10	5.64508e-08	0.903291	6.65037	2.88017	up
NICN1	-1.45312	3.23048	1.20638e-12	2.07078e-11	-0.334849	3.28977	0.162509	0.355795	0.00907077	0.000170809	0.00509166	0.234339	0.504859	1.10728	no
FOXO3B	0.437092	5.25631	9.10474e-05	0.000351442	-0.287663	4.72802	0.0790365	0.220908	0.00640744	0.000174058	0.00517283	0.205055	0.122296	-0.745635	no
TRIO	0.104519	5.96711	0.272829	0.369944	-0.60112	4.5376	0.000308502	0.00349188	0.00535788	0.000175199	0.00519108	0.107001	0.0648973	-0.7214	no
CNKSR3	0.29707	4.54791	0.0121343	0.0268653	-0.517942	3.69407	0.00565954	0.0331118	0.00588408	0.000185519	0.00548034	0.162384	0.091387	-0.829349	no
EFNB1	0.469281	4.99709	0.000102243	0.000391595	-0.383333	4.17961	0.0585307	0.179744	0.00853784	0.000187802	0.00553117	0.163352	0.0886625	-0.881585	no
NR2F2	-0.850518	6.58375	4.45145e-16	1.23415e-14	-1.5737	5.82142	8.6003e-22	2.65265e-19	0.00744182	0.000193493	0.00568177	0.159958	0.0954741	-0.744508	no
MED26	0.686418	4.39077	5.11262e-07	3.31984e-06	-0.211477	3.52171	0.320147	0.537389	0.00749982	0.000195036	0.00571004	0.149086	0.0790022	-0.916178	no
PDE8A	0.203967	5.0701	0.0903258	0.148884	-0.682781	3.428	0.00433503	0.0272807	0.00740956	0.00019762	0.0057685	0.0976708	0.0522261	-0.903157	no
KIF1B	0.645117	7.19024	2.71277e-11	3.7136e-10	0.132654	6.73289	0.35231	0.568279	0.00412425	0.000205308	0.00597182	0.199373	0.138502	-0.525571	no
LYRM7	-0.874315	6.15	3.01572e-16	8.52871e-15	-0.160665	5.26579	0.329218	0.54553	0.00627762	0.000205799	0.00597182	0.103954	0.169088	0.701833	no
SATB2	0.497033	5.60077	7.6202e-07	4.73623e-06	-0.237774	4.79767	0.196286	0.400897	0.00717293	0.000207916	0.0060155	0.16972	0.100925	-0.749863	no
CCND2	-2.04688	5.94185	1.77523e-59	9.22188e-57	-2.73873	6.41433	7.14917e-53	1.76406e-49	0.00590919	0.000210492	0.00607218	0.360613	0.22058	-0.709147	no
IPO13	0.0281333	5.75001	0.784817	0.842796	-0.686018	4.71793	8.85305e-05	0.00127748	0.00545849	0.000212176	0.00610285	0.113976	0.0686844	-0.730671	no
ARHGEF11	0.559423	5.95607	8.2115e-08	6.22484e-07	-0.192582	4.26322	0.247952	0.45795	0.00676845	0.000213758	0.00613044	0.0960077	0.0559781	-0.77829	no
LANCL2	0.330105	5.49623	0.00156266	0.00444096	-0.270222	5.16941	0.070446	0.203961	0.00462936	0.000228491	0.00653391	0.216582	0.141227	-0.616893	no
RNF103	1.36182	5.40075	1.05396e-35	1.76315e-33	0.531289	4.31179	0.0108573	0.0530241	0.00886278	0.000234641	0.0066659	0.136797	0.0759432	-0.849042	no
NOL9	0.362966	6.423	0.000719463	0.00223165	-0.220911	7.34293	0.147112	0.333719	0.00568714	0.000234834	0.0066659	0.558823	0.369353	-0.597391	no
PREB	0.509755	7.09128	9.67682e-09	8.67486e-08	-0.0387295	5.70243	0.792893	0.901153	0.00420894	0.00023514	0.0066659	0.105491	0.0713731	-0.563664	no
HIST1H2AH	-1.35986	0.51285	0.161394	0.240482	0.433457	10.2692	0.0106673	0.0525119	0.00617286	0.000236649	0.00668942	517.555	1855.8	1.84226	no
PI4KB	0.211268	7.4222	0.0190006	0.0395895	-0.350935	6.4098	0.0216939	0.0878254	0.00501236	0.000248213	0.00699618	0.128795	0.0864209	-0.575621	no
TEAD1	0.388882	6.52599	0.000143925	0.000531242	-0.377623	4.36856	0.0335012	0.120987	0.00721498	0.00026019	0.00731282	0.0608224	0.0355195	-0.77599	no
WWC1	-0.24996	5.64379	0.00961278	0.0218412	-1.13433	3.6097	2.14039e-07	7.8243e-06	0.00678151	0.000262852	0.00734568	0.0688073	0.0367109	-0.906351	no
SNHG3	-0.0490469	7.22015	0.625464	0.713102	0.741258	5.85746	0.000115143	0.00157624	0.00971418	0.000262778	0.00734568	0.0812384	0.139574	0.780795	no
KCTD12	0.117713	8.36304	0.321099	0.421331	-0.417478	6.38524	0.0068509	0.0379419	0.00456125	0.000272266	0.0075872	0.0692985	0.0473095	-0.550694	no
TBX2	0.819649	2.22738	1.3388e-05	6.38049e-05	0.134769	3.83552	0.4598	0.664066	0.00949289	0.000273544	0.00760129	0.152384	0.0774655	-0.976084	no
ARHGEF18	0.463063	5.40214	1.43366e-05	6.76827e-05	-0.19946	4.54763	0.254161	0.464956	0.0052397	0.000274907	0.00761764	0.162867	0.101329	-0.684647	no
SLC9A1	0.399103	4.70407	0.0018752	0.00520187	-0.386127	4.5488	0.0208951	0.0855389	0.00780017	0.000279858	0.00773305	0.248196	0.141435	-0.81134	no
ELF4	0.924972	6.29154	1.52205e-21	7.40032e-20	0.249004	4.73991	0.138315	0.319488	0.00578406	0.000281161	0.00774729	0.100477	0.0620357	-0.695702	no
DOT1L	0.375868	6.12919	0.00390643	0.00991933	-0.306759	4.59837	0.0934106	0.245726	0.00577003	0.000284046	0.00780491	0.0976469	0.0601479	-0.69906	no
SEPP1	-1.94679	2.0829	2.61216e-14	5.85956e-13	-0.265872	1.9138	0.512396	0.709107	0.0163322	0.000286163	0.00784119	0.195722	0.607653	1.63444	no
STARD7	0.176314	9.22695	0.0488764	0.0890384	-0.320173	6.96902	0.0288707	0.108844	0.00419101	0.000295641	0.00807839	0.0571179	0.0400622	-0.511703	no
MEPCE	0.532277	6.58246	2.2802e-08	1.92685e-07	-0.15221	5.3251	0.366984	0.58188	0.00728537	0.000299563	0.00816287	0.124624	0.0767037	-0.700218	no
GLCCI1	0.467869	5.07616	4.73666e-05	0.000195284	-0.317115	3.7221	0.102583	0.262078	0.00642123	0.000301423	0.00819088	0.110147	0.0632312	-0.800723	no
BROX	0.838821	6.34724	8.3368e-14	1.72143e-12	0.260757	6.66963	0.0698063	0.202763	0.00561831	0.000303066	0.00821284	0.340674	0.226188	-0.590872	no
DYRK2	0.30808	6.50028	0.00213184	0.00581894	-0.586507	3.71461	0.0141015	0.064406	0.00907898	0.000305057	0.00822173	0.0405837	0.0212467	-0.933658	no
PITX1	0.651058	5.3356	5.58852e-09	5.23825e-08	-0.162104	3.76382	0.404123	0.616103	0.00744682	0.000305066	0.00822173	0.104997	0.0586262	-0.840726	no
TAOK2	0.255304	6.72387	0.00730612	0.0171773	-0.333749	5.45521	0.0209153	0.0855863	0.00517084	0.000316956	0.00851885	0.115585	0.0758965	-0.606853	no
RAPGEF1	0.244609	6.71394	0.0110923	0.0248088	-0.595249	3.71657	0.00497735	0.0302119	0.00779454	0.000318819	0.00852236	0.0384144	0.0208827	-0.879343	no
MCM3AP	-0.186551	7.55966	0.0313061	0.0608011	-0.691787	6.84925	5.13326e-06	0.000123876	0.00424799	0.000318741	0.00852236	0.156349	0.109131	-0.518709	no
CDK17	0.411882	5.08328	0.000140473	0.000520446	-0.23184	4.64408	0.184077	0.384428	0.00492794	0.000325033	0.0086649	0.209305	0.132753	-0.65687	no
LRP11	1.12115	4.86572	7.12649e-15	1.7114e-13	-0.641579	4.7858	0.000129113	0.0017338	0.0106592	0.000328148	0.0087243	0.117712	0.0650543	-0.855548	no
CDC25A	0.408703	8.10117	3.56721e-06	1.93346e-05	-0.0646274	7.3973	0.652607	0.814933	0.00395955	0.000330216	0.00875563	0.167493	0.119467	-0.487495	no
ABHD8	0.402451	3.27625	0.0495153	0.0900361	-0.71832	2.86499	0.00600098	0.0345851	0.0125964	0.000335707	0.0088535	0.237902	0.107861	-1.1412	no
SDK2	0.162226	4.78633	0.203995	0.291421	-0.624627	4.67774	0.000296919	0.00339312	0.00843585	0.000335391	0.0088535	0.27729	0.159197	-0.800583	no
FAM189B	-0.675516	7.04795	7.02456e-13	1.26059e-11	-1.40046	4.516	5.50312e-13	5.77828e-11	0.00607212	0.000340434	0.00895416	0.0507486	0.0302143	-0.748135	no
MESDC1	0.424714	5.14536	0.000195604	0.000698231	-0.576147	3.12335	0.022902	0.0914784	0.0112044	0.000342311	0.00896614	0.0753103	0.0365358	-1.04354	no
NAA20	-0.434778	6.68958	9.22053e-07	5.63858e-06	0.171554	6.09	0.267672	0.481224	0.0052648	0.000342713	0.00896614	0.124835	0.188601	0.59531	no
MGAT5	0.490151	6.88291	1.60382e-07	1.15209e-06	-0.214207	4.73907	0.237183	0.446372	0.00678711	0.000344395	0.00898625	0.0595029	0.0362386	-0.715433	no
CUL5	0.69388	6.77495	1.88574e-13	3.72992e-12	0.145966	6.25873	0.332403	0.548907	0.00493615	0.000347266	0.00903718	0.186156	0.126198	-0.560819	no
GOLIM4	1.03243	6.52878	6.07655e-31	6.89374e-29	0.500465	5.95261	0.0007436	0.00698319	0.00440361	0.000349571	0.00907318	0.194152	0.132646	-0.549605	no
CEP350	1.02704	5.75292	6.67348e-16	1.80954e-14	0.450465	5.95921	0.00500806	0.0303295	0.0050303	0.000359932	0.0093175	0.336783	0.222854	-0.595724	no
CHPF2	0.475911	5.40201	3.09224e-05	0.00013399	-0.174809	4.70361	0.280436	0.496307	0.00587899	0.000362002	0.00934648	0.177544	0.111744	-0.667977	no
DAPK1	0.307976	5.2706	0.00376649	0.00959609	-0.481391	4.03425	0.0098494	0.0496241	0.00691516	0.000368811	0.00949736	0.11532	0.0657407	-0.810789	no
GLT8D1	-0.0745268	5.73266	0.438432	0.541186	0.616075	5.53052	0.00100293	0.00886202	0.0066737	0.000372908	0.0095778	0.163293	0.262425	0.684439	no
CIC	0.306925	5.70759	0.00225281	0.00611361	-0.595147	3.69722	0.0192393	0.0806679	0.00984081	0.000376023	0.00963265	0.074459	0.0388234	-0.93952	no
HOXD13	0.86323	7.70239	3.10954e-22	1.62387e-20	0.310401	5.72085	0.0321216	0.117292	0.00483434	0.000378025	0.00965878	0.0670796	0.0454082	-0.562922	no
PARD3	0.579035	5.85608	5.43067e-07	3.50103e-06	-0.120327	5.20284	0.527576	0.722482	0.00742451	0.000390921	0.00996241	0.185326	0.112841	-0.715772	no
RABL6	0.178463	7.62396	0.0456016	0.0837528	-0.489654	5.39127	0.00773412	0.0414419	0.00709811	0.00039367	0.0100065	0.0612031	0.0380133	-0.6871	no
FGFR3	0.660983	6.23938	3.61022e-11	4.88122e-10	-0.0717285	4.20251	0.685291	0.838687	0.00693202	0.000402523	0.010179	0.0690259	0.0409134	-0.754563	no
TBC1D4	-0.346547	6.8937	0.00380801	0.00969437	-0.92031	6.55873	3.05659e-09	1.68539e-07	0.00567309	0.000402343	0.010179	0.218299	0.145208	-0.588184	no
ATN1	0.430699	6.31893	0.000387599	0.00128462	-0.351221	5.49849	0.0729665	0.20899	0.010276	0.000405036	0.0101901	0.14679	0.0843214	-0.79978	no
SPIRE2	-0.903885	2.85525	6.41109e-08	4.96013e-07	0.272005	2.64502	0.402234	0.614084	0.0095693	0.00040424	0.0101901	0.110358	0.248575	1.17149	no
RBM26	0.180112	6.81288	0.0517739	0.0934954	-0.308929	7.12227	0.0403209	0.13831	0.00423571	0.000420545	0.0105533	0.329001	0.232212	-0.502651	no
PLEKHA2	1.15436	3.79306	1.0236e-15	2.69412e-14	0.26523	3.36436	0.241838	0.451689	0.00710504	0.000421743	0.0105565	0.222442	0.117754	-0.917651	no
NECTIN2	0.510515	5.94292	3.22551e-06	1.76571e-05	-0.165345	5.3867	0.296391	0.513044	0.00729718	0.000425727	0.0106291	0.214602	0.132346	-0.697349	no
FAM117B	0.489265	5.30137	1.36106e-06	8.02967e-06	-0.141643	4.71803	0.366374	0.581555	0.00514311	0.000434969	0.0108324	0.194775	0.123789	-0.653932	no
MRS2	-0.300994	6.80741	0.00052148	0.00167131	0.283608	5.34435	0.110702	0.277124	0.00459408	0.000440554	0.0109438	0.0748892	0.111105	0.569099	no
INPP5A	0.218715	5.57292	0.0202859	0.0418524	-0.59141	3.44418	0.00416051	0.0264248	0.00653	0.000441722	0.0109451	0.0619884	0.0347811	-0.833697	no
IFT80	0.0650199	5.09054	0.586537	0.678758	0.779308	4.47615	3.41267e-06	8.86397e-05	0.00630638	0.000451474	0.0111587	0.135295	0.218569	0.691981	no
DENND4B	0.42717	5.96704	3.79143e-05	0.000160676	-0.48169	3.70536	0.0603207	0.183302	0.00972136	0.000453622	0.0111837	0.0611719	0.0317985	-0.943913	no
RAD54L2	0.662787	7.10387	9.153e-10	1.00266e-08	0.084594	5.64897	0.592764	0.773295	0.00526043	0.000455373	0.0111988	0.10058	0.0664865	-0.597213	no
RBM38	0.524844	6.17742	4.45729e-09	4.25058e-08	-0.236279	3.84968	0.225986	0.435642	0.00677947	0.000472448	0.0115609	0.0605211	0.0347826	-0.799073	no
ZER1	0.512868	5.56762	2.58363e-07	1.77952e-06	-0.0788684	5.23118	0.605768	0.781253	0.00520142	0.00047188	0.0115609	0.227581	0.149209	-0.609048	no
SV2A	0.922962	6.10538	5.52495e-13	1.01171e-11	0.17227	5.49127	0.29298	0.510002	0.00947373	0.000484384	0.0118235	0.195642	0.115122	-0.765057	no
CCNC	-0.560062	7.38916	6.11747e-11	7.94588e-10	0.0958223	6.02309	0.604418	0.780634	0.00692304	0.000505957	0.0123196	0.08097	0.126538	0.644114	no
ABL1	0.410012	6.2318	0.000177998	0.000641652	-0.404049	4.31109	0.0347957	0.12454	0.0100047	0.000509765	0.0123816	0.0799021	0.0444547	-0.845896	no
FJX1	-0.15633	4.97739	0.249274	0.344296	-1.13453	3.0232	4.03608e-05	0.000689206	0.00877427	0.00051676	0.0125206	0.0816487	0.0410322	-0.992671	no
IFT81	0.550959	4.89093	1.2207e-05	5.88011e-05	-0.0393582	5.27789	0.812436	0.912339	0.00519366	0.000547495	0.0132327	0.371964	0.244253	-0.606786	no
IRF2BP1	0.328846	5.38369	0.00133759	0.0038727	-0.29734	4.99607	0.0680466	0.199463	0.00599641	0.000581167	0.0140121	0.234135	0.149514	-0.647064	no
MORC2	1.37078	5.78846	1.11921e-29	1.14928e-27	0.650342	5.53349	0.00109602	0.00945601	0.00901745	0.000585474	0.0140814	0.250246	0.149883	-0.739513	no
DCBLD2	0.110756	6.24519	0.312738	0.412339	-0.622918	4.79273	0.000166052	0.00214801	0.00853633	0.000590725	0.0141731	0.099602	0.0594318	-0.744939	no
RNF10	0.265813	7.68446	0.00253364	0.00677146	-0.29485	5.00715	0.0768308	0.216601	0.00473671	0.000605933	0.0145026	0.0464061	0.0311185	-0.576543	no
SREK1IP1	-0.905191	6.04782	2.07547e-20	8.82969e-19	-0.273002	5.23848	0.23622	0.445366	0.00551008	0.000615003	0.014684	0.122993	0.188993	0.619754	no
RNPC3	-0.493882	3.18318	0.000769481	0.00237485	0.442175	2.87395	0.116931	0.286523	0.00755843	0.000622047	0.0148162	0.141018	0.268655	0.929876	no
PAN3	-0.144601	5.53069	0.121041	0.189271	-0.797534	4.35113	2.92025e-05	0.00051933	0.00522503	0.000632691	0.0150333	0.115619	0.0729297	-0.664801	no
AADAT	0.214799	4.66172	0.0656537	0.113844	1.0908	3.70789	2.19091e-06	5.9901e-05	0.00893463	0.000635173	0.0150559	0.0883469	0.161611	0.871278	no
KIAA1804	0.275033	6.62309	0.00412093	0.0104024	-0.431444	4.3402	0.0417449	0.141734	0.00709212	0.000656821	0.0155316	0.0563098	0.0342951	-0.715382	no
SDCCAG3	0.132335	6.74563	0.17866	0.261047	-0.550755	4.54361	0.00198776	0.014988	0.00657794	0.00067245	0.015863	0.0598905	0.0366159	-0.709857	no
FOXF2	0.0801722	5.21015	0.455528	0.557776	-0.766213	3.25381	0.000516732	0.0052961	0.00735771	0.000679426	0.0159893	0.0742034	0.0406263	-0.86907	no
LIMK2	0.366182	5.32764	0.000340998	0.00114908	-0.304229	4.41336	0.0638274	0.190629	0.00624061	0.000693239	0.0162754	0.158519	0.0983873	-0.688114	no
MGAT4B	-0.426465	6.5744	2.7499e-06	1.5291e-05	-1.12768	4.0867	3.35863e-10	2.12498e-08	0.00591544	0.00069683	0.0162993	0.0519567	0.0316813	-0.71368	no
RAD23B	-0.0175625	8.93481	0.848819	0.89335	-0.481178	8.26218	0.000960876	0.00856716	0.00450048	0.00069757	0.0162993	0.166492	0.119564	-0.477674	no
SYNJ2BP-COX16	-0.337927	6.13325	0.000439334	0.00143917	0.264221	5.86131	0.0826632	0.226635	0.00572244	0.000699279	0.0163005	0.161483	0.243614	0.593211	no
PHF12	0.600146	5.61312	4.03003e-07	2.68578e-06	-0.114994	4.21669	0.592378	0.773295	0.0069815	0.000706131	0.0164213	0.105394	0.0630501	-0.74122	no
TFE3	0.393267	5.72991	0.000124277	0.000465863	-0.298402	3.9219	0.117548	0.287481	0.00608153	0.000714084	0.0165671	0.0900789	0.0552867	-0.704256	no
SLC1A5	-0.47217	8.50945	1.28775e-06	7.64748e-06	-0.928282	8.98441	3.33622e-09	1.81925e-07	0.00443447	0.000731531	0.0169319	0.35659	0.257412	-0.470188	no
STEAP1	-0.334921	3.25392	0.036948	0.0699956	0.488171	4.05725	0.0150868	0.0674701	0.00824599	0.000740678	0.0171034	0.322922	0.569404	0.818268	no
PCGF2	0.0874144	5.5261	0.379651	0.481933	-0.716141	3.53241	0.00145231	0.0117302	0.00727933	0.000766203	0.0176514	0.0690776	0.0387928	-0.832427	no
THAP11	0.448875	5.97227	2.48331e-06	1.39292e-05	-0.0894793	5.59767	0.569995	0.756334	0.00487233	0.00077266	0.0177345	0.221827	0.151078	-0.554138	no
ORMDL1	-0.534116	6.29668	1.43706e-08	1.25077e-07	0.266784	4.91735	0.219995	0.429635	0.0106383	0.000773419	0.0177345	0.0768911	0.133345	0.794275	no
ADGRL3	0.127212	4.26881	0.386912	0.48953	-0.678081	4.00147	0.00491436	0.0300525	0.0083225	0.000779269	0.0178271	0.233539	0.13151	-0.828485	no
RPP25	0.542571	6.44998	5.72054e-07	3.66159e-06	-0.186976	5.02549	0.321392	0.538533	0.00913089	0.000797161	0.0181941	0.115694	0.0684272	-0.757677	no
ING2	0.584098	4.53493	1.95827e-07	1.38354e-06	-0.247835	3.04209	0.420991	0.631502	0.00782574	0.000805961	0.0183524	0.113664	0.0641294	-0.825713	no
GPSM1	-0.198974	5.044	0.0808764	0.136011	-0.930059	3.95363	1.48155e-06	4.20197e-05	0.00620996	0.000810661	0.0184168	0.14468	0.0851829	-0.764229	no
FZD7	-0.0275893	4.57672	0.86059	0.901127	-0.892046	3.92121	8.7269e-06	0.000193561	0.0112831	0.000835875	0.0189459	0.196187	0.105409	-0.896234	no
FURIN	0.173461	6.05241	0.0933943	0.152895	-0.58214	3.74205	0.00534091	0.0316986	0.0069842	0.000853335	0.0192972	0.0554841	0.0321678	-0.786458	no
MRPL22	-0.368127	5.87081	0.000271029	0.000934029	0.142414	6.68619	0.329981	0.546096	0.00436698	0.000871615	0.0196653	0.357744	0.505485	0.498738	no
LINC00630	0.774546	3.57498	1.32169e-06	7.83016e-06	-0.128896	3.41365	0.660293	0.819655	0.0103302	0.00087575	0.0197134	0.241562	0.130788	-0.885167	no
QRFPR	0.910442	3.47994	4.37098e-06	2.32946e-05	-0.0208838	3.53606	1	1	0.0113121	0.000895922	0.0201214	0.305294	0.159978	-0.932329	no
RNF167	0.191912	6.98232	0.0424252	0.0788582	-0.338112	5.77314	0.0222026	0.0894814	0.00509119	0.000914595	0.020494	0.11838	0.0811033	-0.545593	no
MAPKAP1	-0.158545	7.17555	0.0645208	0.112116	-0.774881	4.52866	1.50731e-05	0.000301768	0.0054723	0.000920749	0.020585	0.0462156	0.0298126	-0.63246	no
TCF3	-0.0221712	6.97186	0.820881	0.871943	-0.691484	4.46048	0.000379152	0.004112	0.0067835	0.000951547	0.0212253	0.0498594	0.030883	-0.691054	no
JPH1	0.881396	5.62788	3.29617e-16	9.2952e-15	0.206661	4.4135	0.260223	0.472307	0.00705505	0.000962398	0.0214188	0.121511	0.0751901	-0.692468	no
GAN	0.193079	3.928	0.25429	0.350097	-0.466229	4.69384	0.00740474	0.0402293	0.00634362	0.000967168	0.0214764	0.509454	0.320152	-0.670194	no
RHBDD1	0.328424	5.05473	0.00391461	0.009935	-0.374356	3.72703	0.0555428	0.172991	0.00623347	0.000979729	0.0216682	0.114097	0.0697617	-0.709757	no
KREMEN1	-0.718706	5.36069	1.07068e-08	9.49472e-08	0.0621883	4.4602	0.81506	0.91323	0.00866199	0.000980212	0.0216682	0.0901505	0.150922	0.743393	no
SSBP3	0.265111	6.0899	0.0132139	0.0289283	-0.30741	5.43546	0.0432214	0.145397	0.00576303	0.00099379	0.0219191	0.181542	0.120632	-0.589697	no
LINC00467	0.185559	3.53977	0.354259	0.455456	1.25932	2.56903	0.000681536	0.0065691	0.0111277	0.00102037	0.0224551	0.078211	0.168547	1.10771	no
TLK1	0.414813	6.10805	0.000118276	0.000446078	-0.248302	4.62228	0.171747	0.36688	0.00723021	0.00103914	0.022812	0.0999869	0.0629035	-0.668599	no
PKN1	-0.00928787	7.33899	0.923676	0.946569	-0.595124	5.25171	0.000556388	0.00559791	0.00608046	0.00104123	0.022812	0.0777647	0.051111	-0.605482	no
PROSER1	-0.357661	6.76451	4.34045e-05	0.000181373	-0.996716	5.05105	2.60374e-07	9.24421e-06	0.00688347	0.00105508	0.0230641	0.0768328	0.0487697	-0.655736	no
MARCKS	-0.130922	6.93152	0.163514	0.242982	-0.651219	6.29281	1.15431e-05	0.000243961	0.0054747	0.00106537	0.0232373	0.181458	0.125287	-0.534396	no
ARF6	0.866066	7.70067	2.85564e-21	1.34215e-19	0.340763	5.97195	0.0233486	0.0926994	0.00539715	0.00107201	0.0233305	0.0844098	0.0579576	-0.542412	no
LZTS2	0.810507	5.55527	7.22541e-14	1.51091e-12	0.126097	4.31667	0.511589	0.708685	0.00754765	0.0010748	0.0233395	0.124836	0.0763615	-0.709115	no
SAPCD2	-0.620118	5.77522	1.47725e-08	1.28011e-07	-1.7456	2.57024	8.24154e-07	2.51062e-05	0.0110963	0.00109415	0.0237074	0.0328388	0.0144632	-1.18301	no
NF2	0.132837	6.37194	0.186482	0.270474	-0.440781	5.76565	0.00700298	0.0385066	0.00606553	0.0011013	0.0238099	0.159451	0.10581	-0.591639	no
GTF2H1	-0.655965	5.96771	4.06464e-12	6.41888e-11	-0.0620725	4.94237	0.713634	0.855862	0.00494477	0.00110494	0.0238363	0.102825	0.154209	0.584696	no
MYBL2	0.653737	8.64261	2.30462e-10	2.76051e-09	0.103865	5.89959	0.527833	0.722516	0.00613821	0.00111009	0.0238369	0.0450311	0.0304593	-0.564041	no
COLGALT1	0.048086	7.39497	0.627065	0.714021	-0.416127	6.29795	0.00430191	0.0271309	0.00419243	0.00111199	0.0238369	0.126898	0.0910443	-0.479029	no
ALDOC	-0.789541	2.92947	3.19581e-06	1.75432e-05	-0.0238093	4.78575	0.939081	0.981441	0.00729965	0.00111225	0.0238369	0.760424	1.29465	0.767688	no
TBL1X	-0.0240069	6.55399	0.808838	0.862493	-0.694242	4.41753	0.000394647	0.0042431	0.00693811	0.0011157	0.0238573	0.06613	0.0409424	-0.691709	no
TRIB1	0.544185	5.31134	5.23232e-07	3.38199e-06	-0.0993437	4.73352	0.62916	0.798702	0.00662443	0.00111805	0.0238573	0.176573	0.112569	-0.649457	no
TSC22D4	0.866466	5.20251	1.84899e-17	5.86801e-16	0.194155	3.81852	0.303623	0.520271	0.00601529	0.00113	0.0240602	0.114802	0.0710619	-0.691997	no
USP25	0.417856	5.6868	0.000108908	0.000414227	-0.266517	4.84184	0.162856	0.356193	0.00843121	0.00114199	0.024263	0.156178	0.0964444	-0.69542	no
SAMD1	0.567362	4.85052	0.000165434	0.000600307	-0.212375	4.04332	0.302603	0.519316	0.00982734	0.00117585	0.0249286	0.18951	0.108048	-0.810599	no
RDH10	0.129611	5.90232	0.272393	0.369506	-0.511814	5.17682	0.00270326	0.0188139	0.0073552	0.00118795	0.025131	0.163669	0.103606	-0.659679	no
PAPOLA	0.359389	8.68628	0.000851568	0.00259733	-0.21123	7.12979	0.196149	0.400826	0.00734644	0.00120718	0.0254829	0.0930553	0.0620857	-0.583828	no
TRPV1	-0.760553	3.18136	4.20938e-06	2.24697e-05	0.0814057	3.75039	0.758129	0.881047	0.0080663	0.0012149	0.025591	0.25666	0.453556	0.82142	no
CSNK1G2	-0.110742	6.69253	0.207836	0.295966	-0.844	3.63203	6.88871e-05	0.00104602	0.00664614	0.0012421	0.0261079	0.0332752	0.0196738	-0.758169	no
ZKSCAN2	1.05147	5.50235	7.70547e-25	5.0702e-23	0.47931	4.52695	0.00436384	0.0273641	0.00486883	0.00125445	0.0263113	0.14007	0.093548	-0.582375	no
ADGRL2	-0.33372	6.62991	0.000274352	0.000944161	-0.963817	5.8037	2.1323e-08	9.88068e-07	0.00777591	0.00125759	0.0263212	0.141097	0.0902727	-0.644326	no
GTF3A	-1.10654	7.11675	1.85344e-34	2.81437e-32	-0.427545	4.1843	0.029447	0.109967	0.00627407	0.00126306	0.0263793	0.0288248	0.0459752	0.673544	no
HIST1H2AM	1.70797	0.161779	0.0199413	0.0411931	0.463707	9.51299	0.00847681	0.0443852	0.00669659	0.00127037	0.0264759	487.996	200.52	-1.28313	no
HS3ST3B1	0.457234	4.8882	0.000639401	0.00200218	-0.374045	3.60495	0.0913648	0.242151	0.0106187	0.00127837	0.0265862	0.115523	0.0636007	-0.861062	no
WDFY3	0.555803	5.91549	4.77454e-09	4.52252e-08	-0.000511767	5.08139	1	1	0.00542269	0.00129347	0.0268436	0.158897	0.107046	-0.569859	no
SLC41A1	0.616991	6.79794	2.92093e-12	4.70302e-11	-0.0591207	4.10841	0.758538	0.881281	0.00628669	0.00131093	0.0270915	0.0394473	0.0241522	-0.707773	no
ZC3H4	0.700719	5.49508	2.91075e-09	2.85022e-08	0.0472745	5.07618	0.842051	0.92978	0.00794911	0.00130994	0.0270915	0.216001	0.135212	-0.675815	no
NCOR2	0.428586	6.66484	3.50834e-06	1.90574e-05	-0.153513	5.7734	0.369468	0.584017	0.00673171	0.00133036	0.0274356	0.16871	0.111345	-0.599504	no
PGBD5	0.942381	4.72906	5.42949e-09	5.09401e-08	0.080522	2.94763	0.864145	0.942027	0.00980312	0.00133674	0.027452	0.0919789	0.048868	-0.912412	no
SENP5	0.748463	5.78454	3.1803e-13	6.10692e-12	0.187241	5.00596	0.282332	0.498322	0.00536997	0.0013348	0.027452	0.171999	0.115077	-0.579798	no
ITGAV	0.250043	5.88407	0.0334779	0.0643383	-0.354452	5.93745	0.049251	0.159432	0.00752233	0.00134065	0.0274749	0.286387	0.186422	-0.619392	no
TAF9	-0.43299	6.61504	1.09886e-06	6.60523e-06	0.218937	6.35757	0.181207	0.380373	0.0084577	0.00135766	0.027708	0.160775	0.250903	0.642085	no
FTH1	-0.192114	9.8544	0.0561095	0.0998739	0.510345	8.84185	0.018419	0.078128	0.0109009	0.00135759	0.027708	0.0886914	0.14295	0.688642	no
SLC27A4	0.160054	6.68923	0.0667026	0.115359	-0.310736	5.99242	0.0354813	0.126335	0.00427005	0.00136484	0.0277969	0.172632	0.123204	-0.486649	no
PDGFC	-0.419323	4.0162	0.000940987	0.00283589	-1.47032	2.53113	5.0271e-06	0.000121612	0.00952857	0.00137453	0.0278789	0.103752	0.048729	-1.09029	no
PALD1	-0.226667	5.66472	0.0278729	0.0549551	-0.89485	4.06855	8.81579e-07	2.66908e-05	0.00633898	0.00137198	0.0278789	0.0915833	0.0568845	-0.687049	no
TCF7	1.31889	4.32451	1.58793e-28	1.47857e-26	0.520727	3.06083	0.0218792	0.0884305	0.00729613	0.00140092	0.0283556	0.13785	0.0770362	-0.839488	no
NUFIP2	-0.297483	7.78051	0.000711742	0.00221048	0.208195	6.59322	0.17065	0.365836	0.00486185	0.00140414	0.0283624	0.0902624	0.127066	0.493386	no
PTPN9	0.201836	5.94338	0.0425639	0.0790565	-0.426821	4.08447	0.0215663	0.0874523	0.00602595	0.00141196	0.0284328	0.0806569	0.0517384	-0.640563	no
ZNF830	-0.135696	4.69048	0.221626	0.312359	0.536776	4.13744	0.00367754	0.0240061	0.00566836	0.0014134	0.0284328	0.126272	0.198469	0.652379	no
NRARP	0.14351	5.73244	0.159328	0.23798	-0.79758	2.84739	0.00235706	0.0168337	0.00921822	0.00142003	0.0285047	0.0345068	0.0178552	-0.950541	no
KCNJ8	-0.67824	4.34679	9.85698e-08	7.37592e-07	-1.54662	3.47617	1.92114e-09	1.07737e-07	0.00746029	0.00142277	0.0285047	0.152626	0.0820346	-0.895693	no
IPO5P1	-0.972707	4.10209	3.09275e-13	5.95039e-12	-0.224408	4.3229	0.223251	0.432991	0.00778371	0.00144518	0.0288947	0.25136	0.41712	0.730703	no
CDYL	0.348373	5.04834	0.000802831	0.00246621	-0.310705	4.6846	0.0980198	0.254246	0.0075449	0.00144998	0.0289319	0.227709	0.142201	-0.679262	no
SIAH2	1.19753	5.51763	1.08794e-16	3.23432e-15	0.353093	3.45597	0.140087	0.32251	0.0114453	0.00146338	0.0291403	0.0740775	0.040776	-0.861315	no
ITGA3	1.07589	3.19603	1.40575e-09	1.4729e-08	0.0919876	3.23013	0.759955	0.882538	0.0126758	0.00147468	0.029188	0.305644	0.151892	-1.00881	no
PRKCZ	0.752393	4.86811	1.22168e-09	1.30031e-08	0.00605487	3.83305	1	1	0.0079571	0.00147311	0.029188	0.132887	0.0779418	-0.769731	no
ASAP1	0.37559	5.94477	9.76055e-05	0.000374851	-0.235114	4.54114	0.174924	0.37146	0.00624081	0.00147316	0.029188	0.11069	0.0716436	-0.627621	no
CBWD6	-0.770894	1.81608	0.000780961	0.00240802	-0.0526054	6.20816	0.718548	0.85915	0.00509792	0.00150838	0.0297951	5.17343	8.40795	0.700633	no
PPM1K	1.1107	5.78712	2.2815e-28	2.04713e-26	0.582872	4.93656	0.000526312	0.00534434	0.00471494	0.00153708	0.0303011	0.144183	0.0993245	-0.537681	no
PHC2	0.365806	6.83182	0.000988306	0.00296402	-0.25563	4.95994	0.110367	0.276549	0.00742444	0.00155155	0.0305251	0.0754581	0.0484858	-0.638112	no
HIST1H4C	-1.92372	8.90951e-05	0.11034	0.175457	0.258331	9.84472	0.170979	0.366305	0.00918432	0.00155946	0.0306196	713.131	3529.85	2.30737	no
PPP1R14B	-0.521257	7.3123	5.46698e-07	3.5163e-06	-1.10343	5.01973	8.63104e-11	6.61356e-09	0.00609999	0.00157107	0.0307862	0.0622942	0.0410476	-0.6018	no
SRF	0.171235	6.7861	0.0606382	0.106476	-0.454563	4.08309	0.0122585	0.0578907	0.00575015	0.00158601	0.0310171	0.0443722	0.0285793	-0.634685	no
DTX2	0.746247	3.21714	3.33856e-07	2.25696e-06	-0.0140446	3.64588	0.944948	0.983566	0.00742597	0.0015941	0.0310519	0.403772	0.233699	-0.788891	no
LSM2	-0.374597	6.1701	0.000133503	0.000497235	0.158724	5.87331	0.27859	0.493784	0.00511404	0.00159269	0.0310519	0.169385	0.242805	0.519485	no
SPEN	1.09729	9.08768	7.83738e-25	5.12285e-23	0.643865	7.37553	5.88391e-05	0.000923278	0.00484339	0.00160086	0.0310698	0.0858904	0.0620989	-0.46793	no
ZNF276	-0.414209	5.58664	2.19266e-05	9.85052e-05	0.337241	4.2399	0.116884	0.286478	0.0086874	0.00160134	0.0310698	0.0675455	0.113449	0.748119	no
FAM129B	0.143774	6.26167	0.120096	0.188239	-0.356667	5.71054	0.0268785	0.103226	0.00482626	0.00161793	0.0313299	0.185733	0.129903	-0.515794	no
PIGW	-0.0916967	6.2398	0.348647	0.449587	0.568852	4.48727	0.000899934	0.00812658	0.00716384	0.00162149	0.031337	0.0599266	0.0940443	0.650143	no
SETD1A	0.600668	7.09582	3.13037e-10	3.66076e-09	0.0314456	5.58589	0.857344	0.93824	0.00673349	0.00164305	0.0316915	0.0980075	0.0652691	-0.586491	no
SLC25A51	0.259628	4.85603	0.0363388	0.0690801	-0.414634	4.66359	0.0109693	0.0533302	0.00805391	0.00164844	0.0317333	0.258446	0.159671	-0.694762	no
CSNK1E	0.12851	8.25411	0.160251	0.239178	-0.285926	6.8189	0.0780814	0.21869	0.00378465	0.00165233	0.0317459	0.106455	0.0790654	-0.429124	no
AHR	0.722103	4.23618	1.40659e-05	6.66812e-05	0.123389	4.92882	0.463293	0.667353	0.00607956	0.00168037	0.0322219	0.453589	0.296589	-0.612921	no
HOXA5	1.22858	6.30455	1.70078e-33	2.3981e-31	1.82035	4.99853	1.87153e-33	1.53933e-30	0.00606664	0.00169119	0.0323663	0.0806244	0.120221	0.576399	no
POLR2J4	-0.584349	3.48353	0.000702578	0.0021827	0.121044	6.06058	0.459068	0.663602	0.00932905	0.00174318	0.0332964	1.28445	2.08199	0.696816	no
BOLA3	-0.409067	5.86539	4.2172e-05	0.000176897	0.269393	4.96525	0.125105	0.299196	0.00835968	0.00175342	0.033427	0.114071	0.182348	0.676766	no
ZBED4	0.051515	6.21695	0.602739	0.693279	-0.517724	4.58461	0.00158163	0.0125237	0.0053924	0.00176465	0.0335761	0.0937634	0.0627032	-0.580486	no
CEP128	0.723372	3.90674	1.6222e-07	1.16191e-06	0.0328425	3.99013	0.921696	0.971087	0.00670922	0.00177476	0.0337034	0.314003	0.191777	-0.711352	no
HDGF	-0.144735	9.46361	0.118136	0.18555	-0.674417	7.1669	2.63976e-05	0.000477188	0.00677952	0.00184439	0.0349581	0.0583388	0.0400273	-0.543473	no
ZNF174	0.740729	4.2214	5.37386e-09	5.04663e-08	-0.0270133	3.53966	0.968077	0.994579	0.00822204	0.0018576	0.0350733	0.161487	0.0951023	-0.763863	no
SNX9	-0.1477	5.87072	0.163492	0.242982	-0.665965	5.25266	5.16195e-05	0.000832491	0.00496278	0.00185551	0.0350733	0.186417	0.128694	-0.534582	no
PRRG4	0.867298	4.53473	2.77435e-12	4.48164e-11	0.120726	3.65846	0.609891	0.784316	0.00795953	0.00188888	0.0355955	0.156072	0.091397	-0.771991	no
ASIC1	-1.3055	4.37364	5.6229e-13	1.02395e-11	-2.52859	2.92768	4.92823e-16	8.10693e-14	0.0156497	0.00192465	0.0362004	0.0946886	0.039491	-1.26166	no
MTSS1L	0.475237	6.73213	3.06058e-07	2.08044e-06	-0.151219	4.64432	0.416154	0.626899	0.00731831	0.0019697	0.036977	0.0674709	0.0428253	-0.655802	no
FAM20B	0.348591	7.22839	0.000153286	0.000560969	-0.238132	4.53685	0.198903	0.403174	0.00586229	0.00202893	0.037984	0.0390245	0.025814	-0.59623	no
CYP39A1	0.112866	2.22461	0.539812	0.636628	1.30793	1.74466	5.69784e-05	0.000899802	0.0121	0.00203107	0.037984	0.104982	0.251636	1.26119	no
B4GALNT3	0.103187	5.03867	0.37618	0.478097	-0.74311	3.0732	0.0111769	0.053944	0.00796915	0.00203995	0.0380778	0.0678131	0.0369686	-0.875264	no
ZNF48	0.207994	4.18328	0.0998954	0.161475	0.320209	4.5	0.0505214	0.16232	0.0052764	0.0020566	0.0383159	0.129163	0.0841601	-0.617981	no
TRIM2	0.267619	5.24124	0.00815279	0.0188981	-0.388966	4.20461	0.0492319	0.159432	0.00648009	0.00206581	0.0384148	0.11932	0.0744521	-0.680451	no
DDHD2	-0.169578	6.46127	0.142154	0.21605	-0.809003	4.31737	8.30841e-05	0.00121308	0.00674332	0.00207356	0.0384861	0.0618366	0.0392467	-0.655889	no
STRAP	-0.000857168	8.42556	0.992296	0.997145	-0.386908	8.23349	0.00718509	0.0392247	0.00378481	0.00207976	0.0385285	0.230095	0.174389	-0.399922	no
MBD3	0.344714	7.62902	0.000216172	0.000762596	-0.163103	5.23086	0.305451	0.522314	0.00508301	0.00210797	0.0388541	0.0554236	0.0384316	-0.528206	no
MIDN	0.691069	6.16573	1.70214e-10	2.08666e-09	0.234891	5.69722	0.133337	0.311852	0.00414645	0.00210919	0.0388541	0.201071	0.144998	-0.471674	no
TMEM106C	-0.286406	7.91518	0.00152675	0.00434768	0.227299	6.08894	0.189452	0.392422	0.00521902	0.00210419	0.0388541	0.0623558	0.0882284	0.500718	no
RASAL2	1.04368	5.42414	5.76259e-23	3.19532e-21	0.405241	4.83745	0.0411337	0.140439	0.00805105	0.00214548	0.0394488	0.19357	0.122642	-0.658402	no
CLEC16A	0.221386	5.15503	0.0400761	0.0751354	-0.393062	4.308	0.0197827	0.0821436	0.00634438	0.00217286	0.0398688	0.159096	0.103534	-0.619793	no
PIGF	-0.33617	5.65213	0.000537118	0.00171821	0.310908	4.97429	0.0876881	0.236019	0.00790426	0.00217643	0.0398688	0.129253	0.201101	0.637716	no
ENAH	0.256059	8.6856	0.0105331	0.0237193	-0.241469	7.58963	0.137727	0.318503	0.00630318	0.00223835	0.0409268	0.128847	0.0903815	-0.511563	no
ZNF114	1.06445	2.13181	2.95629e-06	1.63557e-05	0.0923325	3.45473	0.740856	0.871543	0.0129154	0.00226865	0.0414039	0.795355	0.407956	-0.963186	no
NCKAP1	0.527	8.03175	5.68959e-07	3.64414e-06	-0.0712582	7.64606	0.694909	0.844986	0.00931031	0.00231601	0.04219	0.209102	0.13679	-0.612241	no
ZNF232	0.0228523	3.87933	0.875282	0.911666	0.91005	2.79473	0.000658256	0.0064263	0.00873829	0.00235106	0.0427494	0.0753608	0.134594	0.836729	no
C6orf106	0.418188	7.39541	2.05995e-06	1.17729e-05	-0.197019	4.09563	0.321931	0.538648	0.00657268	0.00236215	0.0427927	0.0314127	0.0202733	-0.631767	no
ATP5E	-0.337509	7.85301	0.00966341	0.0219461	0.119327	8.14173	0.412996	0.623951	0.00474415	0.00236178	0.0427927	0.250854	0.341031	0.443052	no
IGSF3	0.199352	5.42156	0.0498596	0.0905788	-0.405018	4.53751	0.019429	0.0811432	0.00631232	0.00239161	0.0432469	0.147467	0.0952374	-0.630789	no
ZNF696	-0.562809	3.77382	0.000183973	0.000660777	0.280364	3.16174	0.243277	0.453351	0.00777167	0.00242635	0.0437945	0.105036	0.186093	0.825145	no
VPS54	-0.19748	5.61838	0.108509	0.172928	-1.00806	3.32485	3.04255e-06	8.0294e-05	0.0100417	0.00243588	0.0438859	0.0591556	0.0331462	-0.835671	no
SSBP4	-0.964105	4.71239	1.24155e-16	3.63622e-15	-1.91431	2.99657	4.34998e-11	3.57786e-09	0.0087963	0.00244343	0.0439416	0.0844342	0.0431833	-0.967353	no
NPHP3-ACAD11	-0.0433419	5.61427	0.6402	0.725629	0.485242	5.74703	0.00126684	0.0105763	0.0053991	0.00246429	0.0442358	0.223433	0.319405	0.515545	no
FBRSL1	-0.0402022	5.93056	0.692486	0.768218	-0.688993	4.38607	0.000307316	0.00348245	0.00746576	0.00248362	0.0445017	0.101293	0.0630825	-0.683223	no
OSBPL1A	0.356211	6.22545	0.000193231	0.000691012	-0.172485	5.05932	0.274466	0.489162	0.00549418	0.00249128	0.0445577	0.129528	0.0887463	-0.545501	no
BRPF1	0.912428	6.02489	4.74885e-22	2.45399e-20	0.305709	4.66753	0.176621	0.373766	0.00705351	0.0025011	0.0446521	0.111406	0.0720878	-0.628002	no
RALGAPA1	0.107591	5.72723	0.281059	0.37809	-0.41007	5.69017	0.00919332	0.0473087	0.00573144	0.00251826	0.0448636	0.253715	0.175994	-0.527684	no
DNAH14	-0.340977	5.16881	0.00127483	0.00370621	0.231985	5.30885	0.184057	0.384428	0.00609319	0.00252207	0.0448636	0.227732	0.334445	0.554434	no
TMEM45A	-0.308201	3.69433	0.0974692	0.15838	0.535795	3.6457	0.00591093	0.0341974	0.0112396	0.00253738	0.0450546	0.167962	0.301203	0.842598	no
FUT8	0.801091	5.26944	1.41039e-15	3.65369e-14	0.249686	4.56981	0.134583	0.313428	0.00541117	0.00260828	0.04623	0.179085	0.120289	-0.574142	no
ZNF710	0.527426	4.93831	1.17424e-06	7.01982e-06	-0.224181	3.27286	0.312571	0.529173	0.00780989	0.00262432	0.0464307	0.0880491	0.0512563	-0.780579	no
DPY19L4	-0.461246	5.58181	3.59579e-05	0.000153306	0.170267	4.83202	0.321537	0.538533	0.00739557	0.00263889	0.0466045	0.115202	0.177437	0.623141	no
NIPBL	0.471119	5.60943	0.000125382	0.000469371	0.00341736	6.58188	0.988221	1	0.0051141	0.00266108	0.0469122	0.557868	0.399249	-0.482633	no
INTS6	0.339656	5.11263	0.000568773	0.0018109	-0.242211	4.65162	0.178566	0.37659	0.00673426	0.00268283	0.0472111	0.209105	0.139498	-0.583984	no
UBE3C	0.105293	8.21645	0.252841	0.348248	-0.378743	6.20321	0.0238879	0.0945743	0.00581205	0.00278619	0.0489424	0.0706417	0.0500112	-0.49827	no
ZHX2	0.478338	4.46398	5.897e-05	0.000237856	-0.218736	3.654	0.269449	0.483379	0.00769506	0.00280298	0.0490621	0.161806	0.0990058	-0.708678	no
TNFRSF1A	0.506045	5.198	4.15402e-06	2.21863e-05	-0.113134	4.55731	0.553629	0.743343	0.00720128	0.00280071	0.0490621	0.174695	0.111403	-0.649045	no
SLC44A1	0.194024	6.26245	0.0431909	0.0800252	-0.31887	5.15701	0.0503747	0.162003	0.00527624	0.00284794	0.0497605	0.119609	0.0831256	-0.524958	no
MYO10	-0.841268	4.98864	2.80699e-16	7.96121e-15	-1.41027	4.79967	2.70531e-16	4.60368e-14	0.00511289	0.00290649	0.0506935	0.214229	0.143309	-0.580023	no
CASK	0.323815	5.97483	0.00127481	0.00370621	-0.173162	6.629	0.26373	0.476743	0.00608668	0.00292956	0.0510055	0.406915	0.285613	-0.510668	no
FADS2	0.259422	5.86758	0.0386906	0.0728241	-0.393017	5.55572	0.0298255	0.111086	0.0103176	0.0029353	0.0510151	0.234696	0.148069	-0.664528	no
AES	-0.106862	6.38981	0.267173	0.363773	-0.673918	4.13215	0.000194776	0.00244275	0.00518536	0.00300394	0.051956	0.0624058	0.0415051	-0.588392	no
RAB23	0.907823	5.49639	3.74963e-17	1.1638e-15	0.328265	4.52798	0.0543716	0.170744	0.00643405	0.00300528	0.051956	0.135366	0.0900311	-0.58837	no
AKTIP	0.0609226	4.92757	0.602675	0.693279	0.744106	3.86481	0.000125928	0.00169797	0.00692102	0.00300156	0.051956	0.0862141	0.138552	0.684428	no
C5orf42	0.341628	4.26307	0.00608923	0.0146587	-0.209811	4.63604	0.299242	0.515923	0.00518351	0.00302324	0.0521747	0.376681	0.254125	-0.567803	no
MEN1	0.0828134	6.52026	0.341373	0.442811	-0.473365	6.12535	0.00946904	0.0483995	0.00759709	0.00303734	0.0523262	0.222421	0.14948	-0.573335	no
DVL3	0.955579	6.32596	6.6894e-24	3.97737e-22	0.303343	4.02902	0.154445	0.343482	0.00807646	0.00307186	0.0528284	0.0617973	0.0385507	-0.680788	no
TROVE2	0.462059	5.66622	3.20168e-05	0.000138114	-0.0552961	7.61834	0.725323	0.863215	0.00715315	0.00312901	0.0537175	1.07136	0.740623	-0.532629	no
EIF5AL1	-0.618025	4.48843	0.113863	0.180117	-0.050961	9.77681	0.726214	0.863686	0.00720692	0.00313966	0.0537204	12.8493	18.8425	0.552302	no
C21orf2	0.246644	3.96542	0.0481465	0.087936	1.09862	2.5066	9.02919e-06	0.000198481	0.00744121	0.00314011	0.0537204	0.0669138	0.119967	0.842264	no
MACF1	0.183783	6.32229	0.0512831	0.0927551	-0.393435	5.7555	0.0837868	0.229016	0.0076038	0.00314824	0.0537661	0.169772	0.112419	-0.594717	no
CANT1	0.337116	6.79227	0.000205388	0.000728678	-0.142075	5.43795	0.370377	0.585055	0.00498934	0.00315441	0.0537781	0.107179	0.0759368	-0.497152	no
WWC2	0.711416	6.53949	6.86613e-12	1.04099e-10	0.112477	4.32536	0.577415	0.761299	0.00664404	0.0031731	0.0538168	0.0594731	0.0386353	-0.622315	no
NUCKS1	0.339718	10.9881	0.000142943	0.000528408	-0.0568503	9.4258	0.741417	0.871691	0.00454815	0.00317159	0.0538168	0.0877101	0.0659848	-0.410609	no
NEFL	-0.493547	6.1876	3.72737e-08	3.02046e-07	0.0441814	5.9001	0.808531	0.909943	0.00630667	0.00316281	0.0538168	0.186982	0.268801	0.52364	no
RALGAPA1P1	0.101153	5.6631	0.303765	0.402979	-0.409455	5.66262	0.0103613	0.0514415	0.00585754	0.0031831	0.0538935	0.259247	0.180761	-0.520243	no
ARHGAP11A	0.732094	6.61388	3.71107e-11	5.00387e-10	0.219337	5.96367	0.167674	0.36229	0.00653929	0.00325097	0.0549482	0.174167	0.121338	-0.521436	no
PMS2CL	0.573108	2.56826	0.000617207	0.00194627	-0.141351	3.62382	0.549399	0.739601	0.00747608	0.00332884	0.0561677	0.598277	0.365996	-0.708987	no
PKN2	0.434564	7.00252	5.27891e-05	0.000215301	-0.0140933	6.91603	0.931127	0.976643	0.0053351	0.00334744	0.0563848	0.252741	0.183531	-0.461631	no
WDR24	0.0877625	4.57159	0.490226	0.590593	-0.607215	3.71998	0.00328354	0.0218818	0.00687569	0.00339303	0.057055	0.143389	0.0874105	-0.714051	no
ZNF22	-0.353386	6.247	0.000779791	0.00240517	0.212943	5.03283	0.26317	0.476254	0.00569888	0.00340107	0.0570926	0.0950391	0.138719	0.545569	no
FAM76B	0.0707948	4.67064	0.594808	0.686368	-0.714119	2.97446	0.00801622	0.042492	0.00925342	0.0034444	0.0576234	0.0860474	0.0501293	-0.779478	no
JOSD1	0.654584	7.15619	2.1619e-11	3.01384e-10	0.0531451	4.11118	0.799595	0.90502	0.00683194	0.00344408	0.0576234	0.0331683	0.0217893	-0.606183	no
HDAC7	0.669528	4.70061	8.95262e-08	6.73494e-07	-0.0831481	3.09979	0.741423	0.871691	0.00754383	0.00346111	0.0576587	0.0914966	0.0538461	-0.764877	no
SLC29A2	-0.472559	4.95697	4.28995e-05	0.000179643	-1.17035	3.81416	7.3579e-08	3.00093e-06	0.00667893	0.00346409	0.0576587	0.117609	0.0709931	-0.728249	no
ACAD11	-0.197099	5.25867	0.0520548	0.0938413	0.358335	5.38345	0.0248884	0.097985	0.00606764	0.00345325	0.0576587	0.218904	0.319898	0.547313	no
RBSN	0.452044	6.83059	1.92786e-07	1.36402e-06	-0.0602	4.82326	0.698025	0.84773	0.00506867	0.0034895	0.0578858	0.0648392	0.0447831	-0.533913	no
TERF1	0.650846	6.67306	1.95922e-13	3.85978e-12	0.234345	6.23326	0.134674	0.313497	0.00417381	0.00348846	0.0578858	0.206673	0.153404	-0.430017	no
DUSP28	-0.36869	1.67603	0.0924363	0.151679	0.901189	1.4857	0.0134061	0.0619793	0.0142538	0.00349743	0.0579196	0.132947	0.326075	1.29436	no
NACC1	-0.0702204	7.07561	0.458424	0.560883	-0.593062	4.9856	0.000602627	0.00598383	0.0057944	0.00352481	0.0582749	0.069076	0.0473483	-0.544872	no
TET1	0.739948	5.36494	1.31989e-11	1.90736e-10	0.227454	5.28219	0.153178	0.341666	0.0060375	0.00360973	0.0595786	0.281486	0.195392	-0.52669	no
LETM1	0.170565	7.07224	0.0555188	0.0990011	-0.298771	6.88568	0.0670591	0.197633	0.00583544	0.00365429	0.0600911	0.245663	0.17553	-0.484962	no
MTA2	0.512398	8.25509	3.65732e-09	3.539e-08	0.15066	8.08019	0.30561	0.522406	0.00370699	0.00365726	0.0600911	0.239788	0.184779	-0.375954	no
EMC3	-0.209075	6.24338	0.0183501	0.0383802	0.207709	6.99642	0.175767	0.372679	0.00380263	0.0036591	0.0600911	0.341734	0.451968	0.403348	no
ZNF772	2.17332	3.85145	4.0372e-43	1.02172e-40	1.30182	3.11603	1.60985e-06	4.53977e-05	0.0115188	0.00369919	0.0606482	0.207269	0.112213	-0.885269	no
AZIN1	0.568389	8.19243	1.99097e-09	2.01962e-08	0.117954	6.72297	0.422157	0.632193	0.00552459	0.00371654	0.0608313	0.0962627	0.069787	-0.464019	no
NUMBL	0.818802	4.9197	4.74701e-13	8.79043e-12	0.270673	4.40657	0.124217	0.297894	0.00530751	0.00373893	0.061096	0.199039	0.133773	-0.573266	no
C10orf12	0.702571	4.66028	3.92734e-10	4.51781e-09	0.179711	5.55927	0.286679	0.502579	0.00642479	0.00382784	0.0624452	0.511254	0.352243	-0.537469	no
C6orf120	-0.0568416	6.36401	0.537236	0.634672	-0.5829	4.46402	0.000480834	0.00500451	0.00537621	0.0038515	0.0627271	0.0759115	0.0520369	-0.544783	no
DBT	-0.287937	5.58779	0.00320253	0.00832254	0.238494	5.11709	0.150082	0.337753	0.0051017	0.00386486	0.0627672	0.149344	0.213727	0.517124	no
XIST	-1.01254	8.45243	1.18781e-12	2.04245e-11	-0.286378	5.79697	0.119549	0.290377	0.0132073	0.00386672	0.0627672	0.0335835	0.0548138	0.706784	no
MTDH	0.327738	8.27306	0.00040991	0.00135266	-0.0871959	7.07218	0.549174	0.739575	0.00476236	0.00390067	0.063214	0.114085	0.0847598	-0.428662	no
MBOAT7	0.627776	5.62703	2.67311e-10	3.15593e-09	0.133417	5.7892	0.393507	0.606442	0.00598795	0.00390935	0.0632505	0.306389	0.214834	-0.512141	no
NDUFA5	-0.783087	6.64361	3.00098e-18	1.05784e-16	-0.349984	6.19874	0.0151221	0.067567	0.00397165	0.00392889	0.0634622	0.154005	0.205938	0.419235	no
NAT8L	0.162431	6.33019	0.123027	0.191768	-0.398584	4.55012	0.0313067	0.11504	0.00611405	0.00395788	0.0638258	0.0831181	0.0557058	-0.577336	no
KDM5A	0.604444	6.45655	4.69883e-12	7.3615e-11	0.160669	6.08207	0.329252	0.54553	0.0049183	0.00399844	0.0643742	0.208585	0.151714	-0.459279	no
UGGT2	-0.580411	4.40474	3.38188e-06	1.84415e-05	0.0368792	5.60007	0.84561	0.9317	0.00819356	0.00401081	0.0644678	0.47946	0.728628	0.603771	no
KLF9	-0.0295637	5.39552	0.811372	0.864541	-0.722778	3.6441	0.000525288	0.00533944	0.00807567	0.00406384	0.0652137	0.0793423	0.0488913	-0.698515	no
PPP4R3B	0.960863	6.75717	1.06426e-24	6.9107e-23	0.509178	5.83993	0.000364996	0.00399391	0.00507649	0.00418364	0.0670268	0.140396	0.10164	-0.466036	no
THTPA	-0.371657	4.59625	0.00181462	0.00505513	-1.12995	3.31683	1.28739e-05	0.000268638	0.00775929	0.00422389	0.0675137	0.0990927	0.0583171	-0.76486	no
RPS12	-0.734567	9.88886	1.49208e-11	2.13432e-10	-0.360609	8.84077	0.012173	0.0575693	0.0036358	0.00422776	0.0675137	0.0940137	0.12066	0.360006	no
SKIL	1.2084	5.39963	1.98935e-18	7.19225e-17	0.720683	5.33828	2.87419e-05	0.000512063	0.00544457	0.0042702	0.068081	0.254116	0.179518	-0.501359	no
GOLGA3	0.222478	6.43178	0.015307	0.0327936	-0.219756	5.80379	0.135593	0.315074	0.0046719	0.0043183	0.0687364	0.185871	0.135167	-0.459559	no
TMEM184B	0.319167	7.11784	0.00015945	0.00058137	-0.170317	4.83081	0.355292	0.570918	0.00502748	0.00435033	0.0691344	0.0605391	0.0425383	-0.509107	no
SEMA6A	0.66149	5.12766	1.55314e-09	1.61363e-08	0.0845936	4.7016	0.631474	0.800185	0.00702183	0.00441667	0.0700602	0.2055	0.137153	-0.583348	no
PLK4	0.0583088	5.74737	0.606799	0.696894	0.651045	4.74284	0.000121137	0.00164686	0.00731345	0.00442283	0.0700602	0.106933	0.160026	0.581601	no
PDE7A	0.597722	5.55889	1.17772e-09	1.26075e-08	0.0253303	4.37993	0.892435	0.956466	0.00650943	0.00444641	0.0703205	0.116972	0.0782239	-0.580482	no
BRD2	1.01102	9.3526	1.32463e-30	1.4211e-28	0.567795	8.2081	0.00182426	0.0140668	0.00591815	0.00447279	0.0706241	0.125373	0.0913337	-0.457005	no
RAB4B-EGLN2	0.114407	5.8885	0.31786	0.41797	-0.558293	3.69686	0.00528081	0.0314554	0.0079821	0.00448241	0.0706626	0.0573889	0.0354371	-0.695512	no
UBE2R2	-0.131277	6.77362	0.170779	0.25143	-0.607952	5.50377	7.99344e-05	0.00117896	0.00545917	0.00451136	0.0710052	0.108334	0.0770638	-0.491362	no
SLC30A1	0.859193	4.63542	3.74138e-14	8.1338e-13	0.22908	5.28005	0.274799	0.489667	0.0102269	0.00452673	0.0711332	0.445912	0.285349	-0.644033	no
IFIT1	1.62327	2.62387	3.66624e-19	1.40255e-17	2.39714	3.6021	1.94347e-24	7.10446e-22	0.00742328	0.00457239	0.0717362	0.30177	0.518235	0.780157	no
RBBP6	0.757986	6.02743	3.09341e-12	4.96455e-11	0.271159	6.62138	0.141336	0.324358	0.0066083	0.00459945	0.0719181	0.43913	0.310558	-0.499784	no
SLC39A7	0.0270621	7.49954	0.776386	0.836837	-0.392975	6.52468	0.00666344	0.0372203	0.00478761	0.00459348	0.0719181	0.1343	0.0993877	-0.434315	no
FAM208B	0.252181	7.81855	0.00674339	0.0160611	-0.158474	7.72646	0.298556	0.515526	0.00501654	0.00460592	0.0719181	0.247323	0.184303	-0.424323	no
RASSF3	0.301982	5.84635	0.00306752	0.00800116	-0.36256	3.35643	0.0922713	0.244037	0.00728718	0.00464913	0.0724778	0.0528333	0.0326901	-0.692595	no
EIF2AK1	0.163772	8.11996	0.0713062	0.12208	-0.206024	7.36363	0.155638	0.345435	0.00404763	0.00475677	0.0740386	0.169924	0.130236	-0.383757	no
CENPN	0.205983	6.501	0.0219752	0.0447669	0.668809	5.54782	8.45576e-05	0.00123277	0.0043918	0.00476947	0.074119	0.100302	0.137116	0.451045	no
TBX20	0.866707	4.24582	1.03006e-11	1.51968e-10	-0.0900163	3.14355	0.735243	0.868267	0.0068279	0.00479454	0.074391	0.85479	0.529833	-0.690033	no
NPHP1	-0.060411	3.1792	0.723762	0.794255	0.705277	3.47532	0.000676941	0.00654356	0.0093904	0.0048359	0.0749146	0.22289	0.378496	0.763949	no
SMAP1	-0.704582	5.26358	2.99226e-08	2.46937e-07	-0.081003	5.35472	0.647473	0.811944	0.0090306	0.00486119	0.0751879	0.225915	0.346132	0.615543	no
RADIL	0.267161	3.77197	0.0723877	0.123631	-0.48207	3.37489	0.0709134	0.204654	0.00934018	0.0048771	0.0753156	0.247904	0.143404	-0.789697	no
DLG5	0.376651	6.69182	0.000476432	0.00154227	-0.106257	4.50807	0.53257	0.726818	0.00476543	0.0048851	0.0753209	0.0653924	0.0461579	-0.502545	no
SMCHD1	0.452125	6.23691	0.000303633	0.00103633	-0.0484745	6.72	0.763993	0.884135	0.00725074	0.00489625	0.0753747	0.403615	0.283081	-0.511763	no
ADIPOR2	0.187039	7.62353	0.0407715	0.0762004	-0.31286	5.05372	0.0706631	0.204331	0.00588982	0.00490617	0.0754093	0.0470208	0.0328417	-0.517769	no
ITSN1	0.183808	6.09044	0.0605577	0.106366	-0.338673	4.93232	0.0693829	0.202068	0.0061393	0.00496646	0.0762169	0.118027	0.0810832	-0.541638	no
ZNF317	0.744283	5.85111	6.49013e-11	8.37354e-10	0.172062	4.60356	0.395469	0.608321	0.00731292	0.00503441	0.0771395	0.119046	0.0787347	-0.59645	no
WBP11	-0.374851	7.2386	0.000179011	0.000645066	0.0595243	6.79353	0.709072	0.85348	0.00469095	0.00505134	0.0772784	0.162027	0.216928	0.420985	no
LPIN1	-0.880891	4.34701	3.60588e-12	5.72188e-11	-0.200047	4.20214	0.288132	0.50441	0.00855509	0.00508273	0.0776379	0.203992	0.318679	0.643595	no
BRCA1	0.309948	6.39078	0.00178931	0.00499449	-0.0845588	6.4834	0.572824	0.757675	0.00418486	0.0051837	0.0790574	0.292507	0.22039	-0.40841	no
AKT2	-0.386392	7.02566	1.51848e-05	7.12005e-05	-0.894091	4.76656	4.54448e-08	1.95018e-06	0.00540664	0.00523989	0.0797907	0.0558403	0.0385989	-0.532747	no
CTDP1	0.200273	4.43153	0.105795	0.169375	-0.368274	4.37652	0.0484388	0.15789	0.00629961	0.0053034	0.080539	0.27541	0.182425	-0.594273	no
RPS6KA1	0.419588	5.76204	5.44826e-05	0.000221567	-0.0764304	5.06455	0.618331	0.789921	0.00570943	0.00530541	0.080539	0.182747	0.127471	-0.519677	no
BAP1	0.304781	7.93748	0.000461103	0.00149826	-0.135675	5.4831	0.400319	0.612486	0.00461192	0.00531962	0.0806304	0.0472664	0.0344206	-0.457543	no
UBE2K	-0.433763	7.71891	5.07255e-06	2.66592e-05	0.0198934	6.5484	0.895049	0.957455	0.00517456	0.00535356	0.08102	0.10211	0.138669	0.441519	no
COL4A6	0.104287	4.31683	0.428451	0.531192	-0.450266	4.48023	0.00999412	0.0502506	0.00584739	0.00536208	0.0810243	0.306381	0.206248	-0.570948	no
MTIF3	-0.465675	4.87283	0.000138515	0.000513965	0.156711	4.41627	0.382487	0.596401	0.00783397	0.00537995	0.0811695	0.140479	0.214154	0.60829	no
DUXAP10	-0.669976	3.10408	1.35122e-05	6.43655e-05	-0.0527217	7.09956	0.757718	0.880777	0.0087702	0.00544829	0.0820747	3.15727	4.79591	0.603126	no
ITPK1	0.090011	6.20921	0.345819	0.446841	-0.475144	4.36412	0.011686	0.0559625	0.00691548	0.00549546	0.0825326	0.0790429	0.0527565	-0.583285	no
FAM188A	-0.0775862	6.04373	0.447964	0.55012	0.397429	6.01513	0.0078565	0.0419609	0.00546215	0.00549465	0.0825326	0.208757	0.287052	0.459488	no
RBM43	1.16784	2.84987	1.59282e-13	3.17599e-12	0.465359	3.39613	0.0322607	0.117669	0.00725839	0.0055536	0.0832786	0.385538	0.233794	-0.721638	no
SCAP	0.64985	7.06905	4.25467e-12	6.69754e-11	0.187398	5.96826	0.212456	0.421158	0.00577773	0.00557823	0.0835206	0.121659	0.0873563	-0.477861	no
ATG2B	0.00181746	5.69939	0.983206	0.990711	-0.544606	5.23471	0.00136905	0.011223	0.00767799	0.00560389	0.0837431	0.189097	0.128154	-0.561253	no
AP2M1	0.887725	8.49447	1.82756e-19	7.24418e-18	0.488203	7.9069	0.000719813	0.00685106	0.00505036	0.00561011	0.0837431	0.172537	0.129528	-0.413643	no
CHKB-CPT1B	-0.0849437	4.36289	0.558958	0.653741	1.00335	1.88727	0.0046264	0.0286715	0.0147117	0.00568309	0.0847039	0.027557	0.057672	1.06545	no
THRIL	0.0489178	5.99397	0.608977	0.698664	0.902411	2.58456	0.000929058	0.00834377	0.00875736	0.00574677	0.0855234	0.0155926	0.0274435	0.815601	no
SPNS1	0.19311	5.93308	0.0613022	0.107449	-0.287603	5.55296	0.124903	0.299004	0.00591492	0.00584119	0.0867973	0.2073	0.146687	-0.498984	no
FMNL2	0.219707	5.44497	0.124554	0.193689	-0.469542	4.60061	0.0367517	0.129418	0.0121336	0.00587375	0.0870571	0.15572	0.0954045	-0.706825	no
GFPT2	-0.105272	3.56518	0.518069	0.618001	0.675901	3.75061	0.00798393	0.0423663	0.0130937	0.00587637	0.0870571	0.210219	0.356525	0.762107	no
ZNF587B	-0.0283354	3.47031	0.863198	0.9029	-0.81647	2.96201	0.00210102	0.0155534	0.00932505	0.00590911	0.0874104	0.198776	0.115099	-0.788268	no
BCAR1	0.264655	5.41155	0.0445266	0.0820533	-0.213936	4.88855	0.259658	0.471541	0.00505724	0.00591996	0.0874393	0.202515	0.143474	-0.497235	no
CENPBD1	0.309693	4.57076	0.00708789	0.0167402	-0.346435	3.36794	0.107529	0.271226	0.00675859	0.00594294	0.0876472	0.11544	0.0715143	-0.690843	no
SBDSP1	-0.620108	6.0172	6.73206e-11	8.65175e-10	-0.182687	6.2328	0.217722	0.427489	0.00453104	0.00598348	0.088113	0.266733	0.357591	0.422917	no
ST7	0.328217	4.95204	0.00473647	0.0117637	-0.305113	3.77594	0.128911	0.305928	0.00816441	0.00602366	0.0885722	0.127621	0.0806867	-0.661463	no
NFYB	-0.27803	5.43526	0.00523336	0.0128013	0.258124	4.68632	0.142863	0.326933	0.00578063	0.00622117	0.0913397	0.123062	0.175535	0.512379	no
ABHD5	0.425155	5.50179	1.64501e-05	7.65137e-05	1.00564	4.48514	1.5617e-08	7.30521e-07	0.00633619	0.00623111	0.0913494	0.0902653	0.135485	0.585886	no
ZNF8	0.382463	4.33574	0.00854742	0.0196926	-0.170826	4.59609	0.363494	0.578566	0.00723925	0.00628302	0.0918366	0.42049	0.269003	-0.644452	no
SMIM11B	-0.354858	5.41483	0.00144286	0.00414472	0.179621	4.60646	0.345443	0.561701	0.00577301	0.0062802	0.0918366	0.113345	0.161933	0.514679	no
LSM14B	0.568991	6.12458	1.49577e-10	1.84739e-09	0.147274	5.20665	0.322125	0.538648	0.00426434	0.00631123	0.0921121	0.146801	0.108422	-0.437213	no
PHTF1	-0.763758	5.0125	1.0441e-10	1.30777e-09	-1.59272	3.15431	1.23284e-09	7.11585e-08	0.0097427	0.00636983	0.0928297	0.0647521	0.0363292	-0.833798	no
HHEX	0.0732465	4.53358	0.542032	0.638865	-0.583552	3.38637	0.00674907	0.0375498	0.0076442	0.00639477	0.0930553	0.136338	0.0854102	-0.674709	no
GALNT13	-0.179261	5.6337	0.0782814	0.132233	-0.732324	4.30074	6.52575e-05	0.00100104	0.00577762	0.00643765	0.0935409	0.108732	0.0732313	-0.57024	no
ZNF664	0.0685884	9.17051	0.441554	0.544188	-0.345576	5.86584	0.0380674	0.132859	0.00462719	0.0064599	0.0935878	0.0277694	0.0206095	-0.430184	no
SMIM11A	-0.352813	5.41785	0.00155802	0.00442906	0.179635	4.6073	0.345014	0.561454	0.00576253	0.00645255	0.0935878	0.11317	0.16145	0.512591	no
EPHB3	2.50464	2.33619	5.10047e-37	9.87092e-35	1.61066	2.4639	9.04256e-10	5.37651e-08	0.00830086	0.00654343	0.0945195	0.365366	0.191498	-0.932016	no
IGF2BP1	-0.14515	8.42484	0.11631	0.183091	-0.578809	7.83734	0.00173294	0.0134784	0.00608874	0.00653437	0.0945195	0.179934	0.131942	-0.447557	no
CPTP	0.339523	4.36508	0.0204708	0.0421809	-0.40484	3.17	0.0959549	0.250416	0.0105643	0.00662914	0.0954701	0.128046	0.0759449	-0.753634	no
EGLN2	0.080098	5.87836	0.475678	0.577199	-0.558761	3.63187	0.00413502	0.0263138	0.00770621	0.00662749	0.0954701	0.0559349	0.035242	-0.666451	no
PAIP1	0.256459	6.99961	0.00322317	0.00836296	-0.187038	5.93056	0.25731	0.468569	0.00571033	0.00663836	0.0954701	0.130398	0.0950955	-0.455474	no
CHKB	0.0239436	3.59192	0.901134	0.930694	1.10032	1.78422	0.00213327	0.0156778	0.0126419	0.00665069	0.0955079	0.0436433	0.090919	1.05882	no
AGPAT4-IT1	-2.65099	-1.387	0.0001253	0.000469339	0.270066	0.144503	0.819141	0.916554	0.0579383	0.00666055	0.09551	0.291905	2.16674	2.89196	no
FAM91A1	0.365352	6.9857	0.000191238	0.000685126	-0.0887673	5.97894	0.595163	0.774968	0.00602281	0.00667797	0.0956204	0.124408	0.0900757	-0.465868	no
UBE2S	0.304003	7.8958	0.00229619	0.00621341	-0.124986	7.15329	0.407818	0.61916	0.00586964	0.00670948	0.0959319	0.169568	0.124651	-0.443976	no
TTYH3	0.380974	6.68308	5.88801e-05	0.000237644	-0.147279	4.43731	0.391229	0.604104	0.006429	0.00672769	0.0960526	0.0607606	0.0414505	-0.551748	no
RPS27L	-0.202302	5.21305	0.0437651	0.080816	0.266528	5.84789	0.083891	0.229174	0.00512326	0.00675107	0.0962468	0.319325	0.437935	0.455693	no
TIGD6	0.407422	3.67692	0.00319927	0.00831843	-0.274708	3.24029	0.21004	0.418554	0.00750011	0.00679785	0.0966335	0.214474	0.130738	-0.71412	no
ITSN2	0.400378	4.86552	0.000153527	0.000561642	-0.10034	4.85224	0.567877	0.754789	0.00570647	0.00678998	0.0966335	0.299042	0.209212	-0.515382	no
PPP1CC	0.173512	9.14358	0.0475046	0.0868278	-0.306273	7.94687	0.103841	0.264289	0.00777077	0.00688768	0.0977692	0.1191	0.0845604	-0.494117	no
MAPK8IP2	-0.135095	4.4346	0.281591	0.3786	-0.742305	4.32529	0.000475727	0.0049687	0.00872147	0.00698163	0.09896	0.282378	0.183009	-0.625712	no
R3HCC1	-0.264938	5.6804	0.015178	0.0325666	-0.842697	4.16274	0.000297027	0.00339312	0.00715765	0.00699316	0.0989809	0.103876	0.0689178	-0.591921	no
MRPS36	-0.364949	5.82776	0.000149795	0.000550437	0.112435	6.42702	0.479875	0.683359	0.00597659	0.00703647	0.0994508	0.330102	0.455782	0.465433	no
GTF3C5	0.183401	6.75574	0.0522641	0.0941669	-0.242313	6.37427	0.096595	0.251621	0.00542046	0.00716385	0.101106	0.201615	0.148411	-0.442003	no
PANX1	0.358296	4.7666	0.000718405	0.00222907	-0.245707	3.85452	0.2742	0.488864	0.00757319	0.00718014	0.101191	0.142509	0.0933311	-0.610626	no
ZNF800	1.0556	4.20093	1.25996e-19	5.03473e-18	-0.0526697	4.02966	0.790627	0.899849	0.00759076	0.00725575	0.10211	0.324282	0.220019	-0.55962	no
ADAM23	-0.102176	4.959	0.35124	0.451987	-0.779412	3.36483	0.00240001	0.0171281	0.00746803	0.00727019	0.102167	0.0894903	0.0548947	-0.705064	no
SCD5	0.495951	4.3659	1.41169e-05	6.68269e-05	-0.0666837	4.4933	0.701058	0.849429	0.00704471	0.00729603	0.102384	0.290147	0.191954	-0.596024	no
TMEM129	-0.188321	5.67684	0.18076	0.263539	-0.86603	3.82044	0.000733608	0.00693555	0.0100262	0.00733506	0.102785	0.0710189	0.0440006	-0.690679	no
FOXP2	-1.277	3.32281	1.18184e-09	1.26378e-08	-0.684987	4.36571	7.42173e-05	0.00111326	0.00570241	0.00734742	0.102812	0.470043	0.698258	0.570968	no
ARPC3	-0.169953	7.68584	0.087143	0.144774	0.296739	8.21536	0.0776122	0.217732	0.00652604	0.00739589	0.103343	0.303841	0.415856	0.452768	no
RELL1	0.984151	3.09274	1.34624e-09	1.41506e-08	0.332506	3.69116	0.112155	0.278835	0.00739809	0.00741605	0.103478	0.396086	0.248582	-0.672093	no
DPH3	-0.276685	6.46845	0.0049237	0.0121462	0.292027	4.8622	0.110162	0.276175	0.00767419	0.007447	0.103762	0.0697684	0.103401	0.567605	no
MAGI1	0.666319	4.98455	8.12724e-07	5.01977e-06	0.0842378	4.38915	0.678427	0.833156	0.00793283	0.00752514	0.104703	0.213349	0.140479	-0.602861	no
KCTD15	0.318318	6.24852	0.000790489	0.00243436	-0.253796	3.95117	0.255963	0.466566	0.00693896	0.00754977	0.104749	0.058669	0.0387315	-0.599089	no
MCM8	0.376414	6.53801	4.72133e-05	0.000194733	-0.0293831	5.95704	0.84922	0.933074	0.00473049	0.00754215	0.104749	0.193986	0.145185	-0.418065	no
ZNF417	0.482487	3.14383	0.00236162	0.00637037	-0.123582	4.53811	0.521763	0.717142	0.00801609	0.00758737	0.104827	0.650596	0.424289	-0.616714	no
FOXM1	0.60366	8.16895	4.77954e-11	6.34403e-10	0.120491	5.02493	0.540762	0.73335	0.00611313	0.00758048	0.104827	0.03258	0.0229312	-0.506677	no
TBP	-0.69208	4.99825	9.42019e-10	1.02851e-08	-0.235781	6.40355	0.105181	0.266805	0.00518134	0.00757389	0.104827	0.528917	0.717133	0.439199	no
COX16	-0.373446	6.52883	6.34596e-05	0.000253171	0.0621245	6.36854	0.684543	0.837956	0.00497143	0.0076327	0.105306	0.189704	0.254138	0.421861	no
PER1	0.345619	4.98072	0.00184611	0.00512837	-0.178208	5.01536	0.320526	0.537818	0.00749192	0.00777944	0.10703	0.289434	0.200069	-0.532737	no
MGAT2	0.284766	6.65703	0.00245686	0.00658947	-0.20251	5.21338	0.234255	0.443526	0.0066936	0.00777001	0.10703	0.0997883	0.070555	-0.500123	no
TMEM167A	-0.431825	7.25838	1.66886e-06	9.68351e-06	0.101335	4.82135	0.587584	0.769362	0.00672671	0.00781392	0.107354	0.0376413	0.0537192	0.513121	no
SPRY1	0.732415	4.18736	9.19478e-09	8.28033e-08	0.0413422	3.07334	0.909832	0.964431	0.00719463	0.00789189	0.108274	0.1204	0.0740358	-0.701545	no
CNTROB	0.425953	5.39518	3.79591e-05	0.000160728	-0.214508	3.4694	0.351519	0.567664	0.00777986	0.0079399	0.108781	0.0729121	0.04566	-0.675229	no
THUMPD2	-0.298383	5.43267	0.00295883	0.00775457	0.20171	5.30583	0.247719	0.457821	0.00563638	0.00800224	0.109483	0.180561	0.253783	0.491108	no
KIF1C	0.0333819	7.79529	0.706548	0.779524	-0.466236	4.79313	0.00600545	0.0345851	0.00620111	0.00810615	0.11075	0.0323183	0.0224508	-0.525584	no
FAM72C	0.349857	4.87956	0.00266892	0.00707384	-0.20907	5.82198	0.214835	0.423861	0.0094842	0.00815409	0.111097	0.536755	0.359848	-0.576876	no
DPY19L3	-0.123576	5.30589	0.217319	0.307431	0.476713	3.91684	0.0112572	0.0542259	0.00675866	0.00815189	0.111097	0.069591	0.105512	0.600433	no
ELK1	0.277367	6.80332	0.00692026	0.0163875	-0.430749	2.99803	0.0819398	0.225215	0.0095855	0.0082525	0.112282	0.0205105	0.0123732	-0.729146	no
ARL1	-0.509869	4.38053	0.000286136	0.000981293	-0.832099	2.57603	0.0124588	0.0586123	0.00548371	0.0082872	0.112598	0.146214	0.197588	0.434411	no
ANTXR1	0.598176	6.32818	4.43696e-10	5.06275e-09	0.154786	5.27842	0.329554	0.545841	0.00540366	0.00829956	0.112611	0.132886	0.096779	-0.457425	no
DNAJC5	-0.462564	6.78626	2.28851e-07	1.58956e-06	-0.949212	4.81536	2.87342e-07	9.98616e-06	0.00575426	0.00835657	0.113228	0.0719129	0.0506268	-0.506349	no
PRKD2	0.635827	4.98418	3.87903e-08	3.13306e-07	0.134476	4.92691	0.43772	0.645881	0.0064729	0.00837382	0.113306	0.271059	0.188593	-0.523326	no
ADRBK1	0.25485	6.55102	0.00464068	0.0115549	-0.279071	4.25036	0.138204	0.319306	0.00678892	0.00841829	0.113595	0.0634733	0.043164	-0.55632	no
RBM48	-0.273094	4.31894	0.0192107	0.0399095	0.267561	4.54605	0.0925732	0.244369	0.00575287	0.00841598	0.113595	0.227878	0.331017	0.538647	no
INTS1	-0.141964	6.34673	0.107864	0.172129	-0.008449	5.59682	0.968866	0.99487	0.00586129	0.00847484	0.113727	0.243832	0.179396	-0.44274	no
AP3D1	0.118035	8.01622	0.180801	0.263551	-0.274316	7.35503	0.0815634	0.224618	0.00524631	0.00847126	0.113727	0.179565	0.13546	-0.40664	no
ABCC5	0.558715	5.71176	1.99736e-09	2.02402e-08	0.997072	5.52088	3.08784e-10	1.97902e-08	0.00452087	0.00848575	0.113727	0.193941	0.261076	0.428851	no
BRK1	-0.491344	7.41803	1.79735e-06	1.03621e-05	-0.0472705	5.8215	0.762344	0.883599	0.00508284	0.00847248	0.113727	0.0726329	0.0978332	0.429702	no
WASH3P	-0.48635	3.10124	0.00358976	0.00920284	0.0695426	5.2104	0.702683	0.850404	0.00602519	0.0084859	0.113727	0.948435	1.369	0.529506	no
MID2	0.776659	5.68175	1.18278e-08	1.03954e-07	0.100896	4.3139	0.639882	0.805978	0.0128886	0.00850553	0.113835	0.103617	0.0643778	-0.686628	no
RRP7BP	-0.711191	4.33004	6.21825e-06	3.21162e-05	-0.119025	6.33609	0.540367	0.733116	0.00980827	0.00855591	0.114354	0.919588	1.3735	0.5788	no
PEX26	0.346848	6.71091	0.000107304	0.000408759	-0.105764	4.74923	0.506347	0.704191	0.00491104	0.0085794	0.114512	0.0706153	0.0508556	-0.473575	no
TTC17	-0.579481	5.5628	2.35694e-07	1.63249e-06	-0.0825132	4.93185	0.665379	0.822778	0.00518566	0.00867006	0.115566	0.134969	0.189565	0.490063	no
TFDP2	0.637556	6.89767	1.69821e-12	2.8029e-11	0.227898	6.20323	0.140417	0.322924	0.00512731	0.00870638	0.115893	0.147252	0.109562	-0.426544	no
PKMYT1	0.321285	6.06765	0.00331246	0.00857209	-0.145548	5.74901	0.438304	0.64626	0.00656131	0.00878251	0.11661	0.207799	0.148574	-0.484015	no
ATP2A2	0.245753	8.6161	0.00668034	0.0159302	-0.096302	8.63957	0.517168	0.713111	0.00424734	0.00878401	0.11661	0.276031	0.215629	-0.356278	no
ATP11C	-0.0900225	6.65861	0.360514	0.461994	-0.555859	6.10199	0.00189037	0.0143855	0.00678457	0.0088136	0.116846	0.192381	0.137849	-0.480882	no
SPTBN2	-0.0308417	5.50213	0.784007	0.842333	-0.547963	4.88974	0.00986333	0.0496689	0.00707489	0.0088714	0.117296	0.195441	0.134794	-0.535977	no
LNP1	0.045863	3.30333	0.761859	0.825326	0.947752	2.04931	0.00635217	0.0360322	0.0108381	0.00887016	0.117296	0.0719913	0.127098	0.820042	no
GNL3L	0.302456	6.90836	0.00349936	0.00900382	-0.146488	7.12865	0.36538	0.580336	0.00687384	0.00889993	0.117515	0.328068	0.237973	-0.463198	no
CAV2	-1.09868	3.69596	5.72584e-09	5.3517e-08	-0.259007	2.9568	0.333214	0.54997	0.0130547	0.00892018	0.117624	0.137132	0.237504	0.792388	no
BUD31	-0.098964	5.8145	0.27823	0.375411	0.323923	6.00202	0.0254183	0.0993184	0.0045921	0.00894178	0.117751	0.233855	0.311098	0.411754	no
CTDNEP1	0.00146133	6.91244	0.986334	0.993127	-0.532878	4.44967	0.0132792	0.061533	0.00716766	0.00897861	0.118078	0.0520687	0.035457	-0.554346	no
UBE2D4	-0.317869	4.54227	0.0214485	0.0438113	0.552211	2.73742	0.0991329	0.255995	0.0132172	0.00900527	0.118271	0.0415761	0.0744513	0.84054	no
GATAD2B	0.648455	6.27836	3.61563e-11	4.88185e-10	0.274416	6.46603	0.0580391	0.178791	0.00440212	0.00906833	0.11894	0.304518	0.232781	-0.38755	no
HOXA6	0.582812	3.62579	4.67301e-05	0.000192982	1.39975	2.35241	1.1535e-07	4.50003e-06	0.00940329	0.00910054	0.119133	0.0648946	0.114133	0.814544	no
HLA-DOA	-1.63538	2.99014	1.02451e-16	3.07353e-15	-0.663077	2.64307	0.0339901	0.122127	0.0140014	0.00910722	0.119133	0.143113	0.28012	0.968891	no
FRAS1	1.06565	5.45024	8.36274e-21	3.78625e-19	0.585247	5.93764	4.85568e-05	0.000794786	0.00716894	0.00915563	0.119528	0.37793	0.268923	-0.490927	no
TCEANC2	-0.456007	5.53475	1.902e-06	1.09207e-05	0.0266395	4.81722	0.904603	0.962427	0.00506247	0.00916172	0.119528	0.129494	0.178915	0.466393	no
SLC12A2	0.366044	6.06738	0.000385588	0.00127924	-0.0592569	6.71183	0.713446	0.855862	0.00597673	0.00922271	0.119688	0.430691	0.317606	-0.439415	no
POLR2K	-0.454382	6.54064	9.11344e-07	5.58347e-06	-0.0144362	6.53316	0.940523	0.982113	0.0054465	0.00921598	0.119688	0.213012	0.286243	0.426306	no
EFCAB11	-0.316827	3.82943	0.0227772	0.0462055	0.218439	4.82473	0.178756	0.376751	0.00581619	0.00921507	0.119688	0.351486	0.5013	0.512209	no
TAF12	-0.517073	5.19008	4.52829e-05	0.000187932	0.0320623	5.15154	0.895235	0.957518	0.00801355	0.00920604	0.119688	0.213175	0.308931	0.535248	no
ERBB2	0.862154	6.26527	8.61089e-18	2.82357e-16	0.406841	5.45109	0.00577785	0.0336048	0.00605102	0.00924344	0.119799	0.1471	0.106128	-0.470989	no
DLX2	1.04275	5.93808	3.87658e-20	1.61442e-18	0.640804	5.68233	7.53616e-05	0.00112529	0.00480683	0.00927065	0.119994	0.222542	0.166877	-0.41529	no
ITGA1	1.3515	2.98174	9.05921e-14	1.85893e-12	0.770574	3.98966	2.09488e-05	0.00039086	0.00669166	0.00928464	0.120017	0.614488	0.412391	-0.575373	no
DLEU2L	-0.307767	2.90953	0.0463399	0.0848876	0.62602	2.33884	0.0982983	0.254647	0.0145259	0.00934881	0.120688	0.110573	0.21325	0.947546	no
TBC1D9	0.0319795	4.79955	0.778927	0.838752	-0.610005	3.5355	0.0069962	0.0384908	0.00737883	0.00939539	0.12113	0.107229	0.0669422	-0.679703	no
KHNYN	0.0861788	6.89295	0.371129	0.473322	-0.385118	4.65888	0.0204202	0.0841534	0.00534152	0.00941695	0.121249	0.0564888	0.0400722	-0.495365	no
TMEM126A	-0.792471	4.70721	4.47915e-10	5.10499e-09	-0.139471	5.28952	0.498679	0.698547	0.0119911	0.00944899	0.121503	0.301716	0.472622	0.647495	no
DAG1	0.577421	7.8376	2.70546e-08	2.24583e-07	0.133433	7.52083	0.411412	0.62232	0.00707649	0.00950781	0.1221	0.213949	0.155712	-0.458386	no
FMR1	0.637114	7.63301	8.24268e-12	1.23453e-10	0.288748	6.59165	0.0378654	0.132435	0.00394455	0.00957825	0.122844	0.139447	0.108485	-0.362215	no
C7orf43	0.115085	3.58466	0.472866	0.574564	-0.627339	2.58962	0.0253062	0.0990373	0.00806274	0.0096327	0.123061	0.153102	0.0893423	-0.777077	no
BMP7	0.301019	5.85084	0.00138658	0.00400163	-0.158753	4.96227	0.378971	0.593085	0.00517069	0.00963111	0.123061	0.147697	0.10577	-0.481702	no
EIF2A	-0.333488	6.84792	0.000823327	0.00252133	0.114176	7.21496	0.448451	0.654281	0.00604592	0.00960942	0.123061	0.263983	0.357079	0.435797	no
MXRA7	-0.675732	7.53121	3.82518e-12	6.05041e-11	-0.152698	4.95832	0.385042	0.598672	0.00710747	0.00968769	0.123603	0.0354854	0.0500202	0.495282	no
COA1	-0.401181	6.76576	8.09581e-06	4.06438e-05	0.0113239	5.82275	0.951372	0.986142	0.00430962	0.00973588	0.124057	0.111146	0.146453	0.397982	no
PTP4A2	-0.160338	8.80956	0.0741178	0.126063	-0.53753	6.6013	0.000221242	0.00272616	0.00470659	0.00977635	0.124411	0.0545613	0.0416083	-0.391007	no
FAM72A	0.413163	3.47551	0.0111783	0.0249897	-0.17309	4.82944	0.341295	0.557329	0.00921242	0.00981706	0.124768	0.734069	0.480341	-0.611856	no
ARL3	-0.204415	5.50894	0.0405551	0.0758247	0.255726	5.29315	0.0872998	0.235102	0.00527827	0.00986125	0.125168	0.183511	0.250705	0.450125	no
ATAD5	0.577729	4.70265	6.16946e-08	4.79092e-07	0.161287	5.91961	0.333561	0.550225	0.00499286	0.00988513	0.125309	0.604686	0.449438	-0.428063	no
CMPK1	-0.361703	7.33632	2.76075e-05	0.000121213	0.0688068	5.88118	0.68333	0.837094	0.00479362	0.0099523	0.125978	0.0784642	0.104938	0.419435	no
DDX50	-0.610984	9.05401	3.70932e-07	2.48716e-06	-0.387087	9.7358	0.0307764	0.113556	0.0074756	0.00996353	0.125978	0.176781	0.248158	0.489298	no
PHLDA3	1.67978	3.88035	6.87585e-35	1.09459e-32	0.986762	2.97623	1.42931e-05	0.000292044	0.00756573	0.01002	0.12653	0.171302	0.103426	-0.727942	no
TMEM183A	-0.0870745	7.57438	0.363186	0.465116	0.414668	4.40762	0.0157856	0.0695552	0.00564078	0.010105	0.12744	0.0248733	0.0349928	0.492461	no
SLC35F1	0.132936	5.53373	0.219395	0.309833	-0.465478	4.32018	0.020578	0.0845212	0.00890256	0.0101558	0.127752	0.11097	0.0717233	-0.629656	no
TGIF2-C20orf24	0.516691	7.2116	4.58941e-08	3.67078e-07	0.0561866	5.6865	0.768791	0.88685	0.00682484	0.0101485	0.127752	0.0913107	0.0657054	-0.474772	no
FBXL20	-0.0612172	3.44492	0.731992	0.800952	0.0517371	3.09568	0.919127	0.969681	0.0105551	0.010187	0.127981	0.214734	0.140629	-0.61066	no
UBXN6	0.562024	5.57101	9.73381e-07	5.9231e-06	0.0196672	4.03025	0.947035	0.983823	0.00663638	0.0103049	0.128478	0.0914736	0.0618675	-0.564174	no
CDK6	-0.676448	5.72743	6.01875e-10	6.76595e-09	-1.18495	4.47124	1.82564e-10	1.26008e-08	0.00626708	0.0102658	0.128478	0.106244	0.0743635	-0.514717	no
RANBP1	-0.0102155	4.93526	0.938099	0.957006	-0.00535275	3.90313	1	1	0.00356573	0.010303	0.128478	0.305227	0.380292	0.317225	no
NOMO3	0.00364575	4.40146	0.978751	0.987354	0.386198	9.5106	0.0066404	0.0371546	0.00411023	0.0103013	0.128478	8.23174	10.6188	0.367358	no
RBM15B	0.103548	7.53438	0.229278	0.32098	0.550131	4.71732	0.000266621	0.0031344	0.00449743	0.0102714	0.128478	0.0318275	0.0429007	0.430726	no
TPRKB	-0.42975	5.59619	4.87631e-05	0.000200205	0.15936	6.17483	0.415022	0.625958	0.0106879	0.0102718	0.128478	0.305614	0.456687	0.579495	no
POMZP3	0.317841	2.81888	0.0517278	0.0934394	-0.249637	4.49223	0.162188	0.355653	0.00775542	0.0103959	0.129448	0.990838	0.661721	-0.582427	no
ZDHHC7	0.206296	6.28616	0.0232939	0.0470935	-0.328185	4.07722	0.126727	0.301871	0.00723801	0.0105242	0.130881	0.0645714	0.0441091	-0.549819	no
UNKL	-1.13574	5.44485	4.03878e-25	2.80016e-23	-0.527048	3.8497	0.0104624	0.0518172	0.00753046	0.0107038	0.132947	0.0665873	0.0988607	0.570148	no
TTLL4	0.199032	6.33414	0.024233	0.0486433	-0.177315	6.06704	0.220251	0.429635	0.00441157	0.0107695	0.133593	0.207687	0.15849	-0.390017	no
SUV39H2	-0.064255	6.32908	0.532938	0.630631	0.368975	5.55013	0.0145687	0.0659297	0.00469549	0.0107909	0.13369	0.113013	0.151474	0.422584	no
CDCA3	0.150441	5.28966	0.157472	0.235778	0.587391	5.27737	7.82757e-05	0.00115829	0.00453104	0.0108747	0.134559	0.204481	0.274116	0.422822	no
SMAD4	0.273844	6.06294	0.00667549	0.0159224	-0.162024	5.49185	0.324281	0.540469	0.00591316	0.0109719	0.135422	0.178642	0.130838	-0.449295	no
C9orf16	0.0621292	4.76996	0.673879	0.752993	0.788733	2.9402	0.000856149	0.00780489	0.00995628	0.010965	0.135422	0.0551988	0.0895365	0.697838	no
FLYWCH1	0.404653	5.17509	0.000304972	0.00104047	-0.167295	4.31258	0.412518	0.623506	0.00916161	0.0114507	0.141153	0.166282	0.109976	-0.596442	no
RANBP6	-0.343259	5.15587	0.00151949	0.00433575	0.259111	4.79982	0.172238	0.367644	0.01036	0.011493	0.141497	0.158624	0.241269	0.605027	no
PLPPR2	0.30167	5.27069	0.00373149	0.0095266	-0.394112	2.96139	0.113643	0.28154	0.00889954	0.0115212	0.141614	0.0518271	0.0318161	-0.703948	no
SLC25A12	-0.571858	4.6286	7.80428e-07	4.83238e-06	-0.0418733	4.49836	0.801128	0.905639	0.00659776	0.0115312	0.141614	0.194901	0.276466	0.504365	no
ATP5G3	-0.0834555	8.72593	0.39953	0.502659	0.406628	11.0491	0.0530611	0.167696	0.00848192	0.0116087	0.142388	0.941608	1.31004	0.476408	no
TUBGCP5	-0.165268	5.22442	0.12944	0.199933	0.304655	5.39177	0.0707753	0.204375	0.00570042	0.0116405	0.142599	0.223872	0.307486	0.457849	no
PAK4	0.328829	5.75513	0.00411614	0.010393	-0.134997	4.65128	0.417431	0.627959	0.00586959	0.0116839	0.142776	0.127163	0.0912244	-0.479186	no
TIMM21	-0.108008	4.99573	0.367986	0.470152	0.459435	4.58486	0.00975511	0.0492496	0.00829882	0.0116758	0.142776	0.145445	0.215509	0.567274	no
NRP2	0.678466	4.05759	1.11214e-05	5.39138e-05	0.0253662	4.12226	0.90214	0.961161	0.0116338	0.011725	0.142927	0.280391	0.177163	-0.66236	no
PDCD5	-0.660504	7.43522	1.56001e-11	2.21544e-10	-0.250406	7.35466	0.143303	0.327634	0.00536644	0.0117254	0.142927	0.219218	0.288655	0.396979	no
HAND1	-1.73099	4.83238	5.35645e-44	1.42887e-41	-2.40447	4.21228	6.9793e-14	8.50441e-12	0.00789384	0.011779	0.143403	0.154988	0.095053	-0.705355	no
NDUFAF2	-0.308422	5.66812	0.00209152	0.00571995	0.130115	6.17768	0.383783	0.597498	0.00561167	0.0119411	0.145198	0.30587	0.410869	0.425761	no
PAFAH1B1	0.300155	7.51337	0.00205095	0.00562771	-0.0981019	6.86834	0.518483	0.714357	0.00579699	0.0119866	0.14557	0.169883	0.127642	-0.412438	no
ABCB9	0.597732	3.95082	0.000159332	0.000581154	-0.0901255	3.32713	0.762625	0.883599	0.0100427	0.0120373	0.146006	0.169764	0.10588	-0.681108	no
HIST1H2AI	1.58557	-0.332997	0.0240597	0.048325	0.491942	9.397	0.00794875	0.0422251	0.00821921	0.0120793	0.146335	645.587	307.843	-1.06842	no
ZSCAN26	0.0241185	3.72032	0.86968	0.907181	0.68653	3.24336	0.00433671	0.0272807	0.00788096	0.0121463	0.146965	0.141917	0.222275	0.647297	no
ORAI1	0.502817	3.93473	0.000181972	0.000654782	-0.0760062	3.69008	0.787376	0.897505	0.00724981	0.0121747	0.147128	0.25709	0.170106	-0.595838	no
WDR81	0.228017	4.86736	0.0485235	0.0884973	-0.272051	4.31391	0.151743	0.340079	0.00610938	0.0124178	0.149704	0.192261	0.133748	-0.523551	no
LIN7C	0.168896	6.30048	0.0999999	0.161565	-0.240206	6.49011	0.105869	0.268023	0.00593701	0.0124183	0.149704	0.28591	0.213292	-0.422735	no
GSE1	-0.417645	5.99331	4.29681e-05	0.000179854	-0.935275	4.79578	4.35009e-07	1.4273e-05	0.00710476	0.0124873	0.150352	0.104007	0.0717438	-0.53576	no
FAM72D	0.312085	4.20372	0.0171606	0.0362455	-0.228263	4.83477	0.182662	0.382532	0.00868563	0.0125528	0.150955	0.42534	0.287899	-0.563051	no
RAB5B	0.245869	6.65273	0.00655144	0.0156568	-0.221777	5.13471	0.183376	0.383585	0.00667509	0.0127363	0.152626	0.0907171	0.0645063	-0.491934	no
ISG20L2	0.196187	7.38313	0.0372782	0.0705533	-0.199954	5.74716	0.1637	0.357022	0.00509494	0.0127383	0.152626	0.0820873	0.0617421	-0.410903	no
PPP6C	-0.354742	7.37235	8.5518e-05	0.000331786	0.0712176	7.14681	0.65619	0.817739	0.00588842	0.012722	0.152626	0.184827	0.246116	0.413161	no
VPS9D1	-0.32945	4.34706	0.00438802	0.0109979	-0.891702	4.93627	2.70986e-05	0.000486297	0.00977112	0.0127653	0.152765	0.42615	0.286347	-0.573594	no
LSM5	-0.442072	6.99118	1.36983e-06	8.0718e-06	-0.0355851	6.37221	0.823422	0.919052	0.00501304	0.0128145	0.153167	0.143793	0.188969	0.394156	no
IRX3	0.814739	3.27628	2.48876e-06	1.3949e-05	0.00231025	2.42779	1	1	0.0122059	0.0128589	0.153511	0.164375	0.0900507	-0.868182	no
DNAAF3	-0.833387	3.95321	5.8943e-08	4.60623e-07	-0.00643306	2.84873	1	1	0.0114383	0.0129371	0.154257	0.106291	0.190136	0.839014	no
PTTG1	0.134603	6.6818	0.142908	0.217	0.574009	7.43539	0.000455853	0.00478137	0.00646923	0.0130294	0.155014	0.361605	0.485984	0.426497	no
DNAJC24	-0.113471	5.23875	0.243091	0.337076	0.461116	4.087	0.0208201	0.085303	0.00791463	0.0130321	0.155014	0.0907779	0.133778	0.559426	no
H1FX	0.795852	6.92661	1.44108e-14	3.36252e-13	0.394213	7.44881	0.0199707	0.0827154	0.00620159	0.0130844	0.155448	0.397915	0.298068	-0.41682	no
NLGN1	1.12338	3.40595	5.89978e-11	7.70249e-10	0.499254	3.19898	0.0339658	0.122114	0.00797802	0.0131383	0.155692	0.269974	0.172489	-0.646319	no
EDC4	0.690334	6.73862	1.25039e-13	2.52897e-12	0.358562	7.4763	0.0159063	0.0698997	0.00416298	0.0131328	0.155692	0.465377	0.366135	-0.346026	no
EID2	0.128568	5.31653	0.269542	0.366257	0.621769	5.24363	0.000393042	0.00423045	0.00682086	0.0131682	0.155692	0.189003	0.263078	0.477083	no
ZNF271P	0.203777	6.97357	0.0430646	0.0798361	0.698094	4.92293	1.6458e-05	0.000322303	0.00658416	0.013165	0.155692	0.0494462	0.0692107	0.485136	no
C4orf48	-0.87746	3.62047	3.01268e-06	1.6649e-05	-0.286545	5.02361	0.204743	0.411022	0.00935962	0.0132587	0.156573	0.621872	0.926335	0.574917	no
TMEM121	0.239745	2.6895	0.218924	0.309345	-0.592219	2.17641	0.0300147	0.111496	0.0125504	0.0133137	0.157035	0.229124	0.125595	-0.867356	no
MANBA	0.348124	3.43148	0.036325	0.0690671	0.999681	3.79651	6.99662e-06	0.000159551	0.00952999	0.0133411	0.157169	0.276617	0.424496	0.617862	no
TIA1	-0.565002	6.25036	2.10001e-07	1.47419e-06	-0.142781	6.06808	0.331277	0.547659	0.00512542	0.0134191	0.157899	0.190497	0.253453	0.411951	no
KANSL2	-0.0106038	5.81527	0.910965	0.936878	0.421334	5.20198	0.0060696	0.0348499	0.00469314	0.0134709	0.158319	0.134691	0.180473	0.422127	no
SETD4	-0.0537035	4.32773	0.67897	0.756968	0.503326	3.87662	0.00937545	0.0480705	0.00635448	0.0134901	0.158356	0.145615	0.214484	0.558712	no
CCDC90B	0.120887	5.43468	0.221114	0.31186	0.623116	4.82157	0.0002627	0.0031015	0.00675389	0.0135784	0.159203	0.125038	0.175669	0.490496	no
UBE2T	-0.140873	6.48834	0.120663	0.188918	0.253012	7.36713	0.0846339	0.23031	0.00504621	0.0136878	0.160293	0.407592	0.530835	0.381137	no
EIF4G3	0.287297	6.69788	0.0542462	0.0971001	-0.281007	6.26034	0.215467	0.424497	0.012167	0.0137296	0.160515	0.192398	0.128475	-0.582605	no
SH3GLB1	-0.196826	7.18972	0.0273945	0.0541743	0.239791	6.74082	0.122706	0.295392	0.00626231	0.0137417	0.160515	0.161104	0.21626	0.424778	no
C11orf54	-0.528924	3.59565	0.00355758	0.0091322	0.0508637	3.94384	0.812694	0.912339	0.00675833	0.0137556	0.160515	0.25342	0.377111	0.573461	no
ARIH2	0.0200866	8.16549	0.820771	0.871943	-0.324128	6.16722	0.0251651	0.0986053	0.00406576	0.0137955	0.160789	0.0656331	0.0512493	-0.356892	no
GPAT4	0.0916292	6.90461	0.294647	0.392889	-0.302694	5.66641	0.0685017	0.200152	0.00518715	0.0138334	0.161041	0.108882	0.0820331	-0.408489	no
TNRC6A	0.140949	6.56411	0.136315	0.208659	0.565728	5.38535	0.000284772	0.00329122	0.0049357	0.0138543	0.161093	0.0929106	0.123371	0.409082	no
ADI1	-0.37369	7.29351	2.14237e-05	9.65532e-05	-0.0143079	6.72561	0.923688	0.972407	0.00407772	0.01395	0.1614	0.156184	0.198385	0.345057	no
PDCD10	0.502826	5.96433	8.06747e-08	6.13451e-07	0.926864	6.64216	2.01724e-08	9.39159e-07	0.00574309	0.0139136	0.1614	0.323029	0.429885	0.412287	no
FAM69A	-0.0370625	4.46762	0.768133	0.830266	0.54354	3.93045	0.00935492	0.0479901	0.0077339	0.0139627	0.1614	0.141722	0.210573	0.571259	no
SPPL2B	-0.54628	3.79904	7.823e-05	0.00030597	0.0716528	3.40707	0.82563	0.920891	0.00764261	0.0139439	0.1614	0.162196	0.243497	0.58617	no
TANK	-0.0517343	4.55576	0.671766	0.751378	0.615213	4.54927	0.00365548	0.0239096	0.0131967	0.0139139	0.1614	0.184477	0.294714	0.675872	no
SH3BP4	-0.480453	4.94233	2.97216e-05	0.000129401	-1.05724	3.75859	9.52549e-08	3.77577e-06	0.00741561	0.0140343	0.161847	0.114673	0.0756869	-0.599415	no
HERC2P2	-0.391901	4.30766	0.00889443	0.0204206	0.214638	4.33813	0.233188	0.442334	0.00987971	0.0140265	0.161847	0.235216	0.354425	0.591494	no
RNF19B	0.945308	5.27723	8.98122e-21	4.0293e-19	0.485077	4.35929	0.00502622	0.0303789	0.0057193	0.0140723	0.162096	0.155746	0.112146	-0.473825	no
SKP1	-0.187635	7.76802	0.061162	0.107262	0.188402	7.7602	0.218698	0.428283	0.00480944	0.0141363	0.162642	0.215058	0.276538	0.362751	no
ZFP90	1.00441	4.32703	1.05912e-15	2.77283e-14	0.389997	3.1832	0.0871761	0.23485	0.00790024	0.01441	0.165403	0.115504	0.0744709	-0.633196	no
CCDC84	-0.490415	4.80711	0.000303653	0.00103633	0.25822	2.85976	0.405181	0.616674	0.00989315	0.014399	0.165403	0.0420104	0.0688666	0.713056	no
HOTAIRM1	-0.647536	4.16521	7.78686e-06	3.93127e-05	-1.38573	2.62205	4.51611e-07	1.46625e-05	0.010262	0.0144759	0.165915	0.0858195	0.0512202	-0.744593	no
ZYX	-0.244072	6.2144	0.0157549	0.0336164	-0.631644	6.11078	5.53709e-05	0.000884322	0.00514704	0.0144882	0.165915	0.271864	0.205319	-0.405018	no
GUSBP1	-0.947388	3.51189	2.38334e-09	2.38093e-08	-0.309168	3.58816	0.205132	0.411431	0.00750331	0.0145173	0.166054	0.206087	0.319598	0.633008	no
RALGAPB	0.335772	6.69229	0.000141542	0.000523425	-0.0537589	5.77823	0.735154	0.868267	0.00515344	0.0145861	0.166648	0.12937	0.0979943	-0.400732	no
PICALM	0.658063	7.12111	4.69101e-10	5.33413e-09	0.228498	6.59061	0.129183	0.306351	0.00716917	0.0146733	0.167449	0.185898	0.136753	-0.442939	no
TRMT11	-0.750477	5.04138	1.14022e-12	1.97859e-11	-0.257242	5.19065	0.124699	0.298732	0.00676032	0.0146953	0.167506	0.249423	0.348816	0.483875	no
DNMBP	0.16104	4.41421	0.171101	0.251819	-0.321944	3.92452	0.0765359	0.215893	0.00545812	0.0147951	0.168119	0.209814	0.148311	-0.50049	no
BAZ2A	-0.0483635	7.62218	0.620011	0.70827	-0.456098	6.5882	0.00297945	0.0203792	0.00629949	0.014774	0.168119	0.126605	0.094319	-0.424713	no
HP1BP3	-0.193294	7.30219	0.0331131	0.0637586	0.19255	6.68236	0.196557	0.401244	0.00477806	0.0148174	0.168119	0.141674	0.183481	0.373055	no
NDUFV2	-0.485369	6.52634	8.36362e-08	6.32559e-07	-0.0872758	6.93406	0.578299	0.761854	0.005175	0.01481	0.168119	0.295906	0.386461	0.385186	no
RAB21	0.463993	6.73765	1.59554e-06	9.26896e-06	0.0954667	5.79357	0.521181	0.716642	0.0045753	0.0149731	0.16969	0.142142	0.108907	-0.384241	no
PPP6R2	-0.346429	5.81759	0.000292559	0.00100158	-0.878028	3.85257	2.43309e-05	0.000442259	0.00632028	0.0150481	0.17024	0.0657066	0.0447427	-0.554385	no
FAM3A	0.0103472	5.82959	0.914063	0.938988	-0.445505	4.34791	0.00972746	0.0492107	0.00538983	0.0150736	0.17024	0.0960774	0.0692387	-0.472618	no
RPTOR	0.544184	6.36802	7.47434e-09	6.86888e-08	0.167721	6.26349	0.268114	0.481843	0.00517328	0.0150662	0.17024	0.2374	0.180902	-0.392115	no
C7orf26	0.148332	4.60909	0.225013	0.316229	-0.41261	3.43484	0.0516203	0.164618	0.00695844	0.0151636	0.171059	0.132299	0.0878555	-0.590593	no
MARVELD1	-0.244007	5.60293	0.0316836	0.0614015	-0.926966	2.87531	0.000195516	0.0024458	0.0108581	0.0152024	0.171302	0.0424912	0.0256063	-0.730665	no
NSD1	0.413871	8.0293	5.58261e-06	2.90461e-05	0.0334228	6.33294	0.843175	0.92993	0.00543917	0.015229	0.171405	0.0855823	0.0650461	-0.395849	no
PAPD7	0.511992	5.64946	0.000116776	0.000441603	-0.143779	3.15056	0.574977	0.759505	0.00986119	0.015313	0.171957	0.0457415	0.0284045	-0.687383	no
MIPEP	-1.26416	4.32108	7.82448e-24	4.56968e-22	-0.767308	4.99346	2.26481e-06	6.14113e-05	0.00624323	0.0153129	0.171957	0.356721	0.501264	0.490775	no
EPC2	0.279904	5.52269	0.025103	0.0501349	-0.241033	4.14699	0.150311	0.338021	0.00763481	0.0154471	0.173265	0.10504	0.0721721	-0.541426	no
ZFP69	0.472263	3.68116	0.000729197	0.002259	-0.284624	2.63353	0.366454	0.581589	0.0118668	0.0156009	0.174393	0.124706	0.0739844	-0.753241	no
BCL9	0.210153	6.05648	0.038972	0.0733054	-0.269697	4.50474	0.102672	0.262191	0.00686494	0.0155942	0.174393	0.0911144	0.0644361	-0.499811	no
PBX1	0.0801773	6.0005	0.40764	0.51092	-0.337196	4.72177	0.0355851	0.126476	0.0050559	0.0155964	0.174393	0.111433	0.0827069	-0.430097	no
GGPS1	-0.437097	6.49663	9.7719e-07	5.93922e-06	0.0098908	5.89334	0.944977	0.983566	0.00625309	0.015739	0.175738	0.133065	0.180207	0.43752	no
MCU	0.00303755	5.38332	0.990535	0.996288	0.488637	4.67715	0.00168008	0.0131294	0.00644904	0.0157686	0.175869	0.133982	0.18689	0.480149	no
EMC8	0.329585	6.46383	0.00043346	0.00142229	-0.0311886	5.95582	0.830947	0.923031	0.00446579	0.0158616	0.176683	0.183252	0.14097	-0.378442	no
TMEM183B	-0.057719	7.47624	0.551708	0.647255	0.415572	4.4036	0.0149179	0.0670187	0.00570138	0.0158776	0.176683	0.0266952	0.0368155	0.46373	no
N4BP2L2	-0.847079	5.35185	2.21216e-11	3.06759e-10	-0.334498	5.45656	0.035827	0.127062	0.00819189	0.0159449	0.177232	0.225757	0.320719	0.506537	no
CDR2	0.228143	5.62262	0.0367951	0.0697729	-0.227303	4.75902	0.146016	0.331915	0.00639187	0.0160014	0.177259	0.155589	0.112045	-0.473661	no
JAG2	0.2239	5.75495	0.0476777	0.087112	-0.207986	5.56195	0.241862	0.451689	0.00591211	0.0159937	0.177259	0.217941	0.159594	-0.449526	no
EIF2AK4	-0.271744	6.41208	0.00354201	0.00909697	0.153644	5.40643	0.300475	0.517212	0.00514409	0.0159865	0.177259	0.110477	0.14744	0.416376	no
ZNF503	1.88917	8.45341	1.90076e-50	7.2156e-48	1.4366	8.33702	1.35167e-17	2.77938e-15	0.00870843	0.0160416	0.177504	0.265158	0.191882	-0.466635	no
SNHG7	-1.06022	5.90677	1.74267e-20	7.44595e-19	-0.617155	5.59907	0.00048169	0.00500451	0.00596904	0.0160946	0.177783	0.176413	0.237229	0.427328	no
C3orf14	0.35913	5.78604	0.000621064	0.00195593	0.872474	5.5556	2.99084e-07	1.03215e-05	0.00851969	0.0161029	0.177783	0.178093	0.253097	0.507057	no
VPS13A	-0.178098	5.68946	0.0959211	0.156331	0.234369	6.66386	0.150871	0.338739	0.0054493	0.0161519	0.178123	0.480383	0.633905	0.400083	no
HERPUD2	0.549548	4.28801	3.86078e-06	2.07662e-05	0.0514467	3.87295	0.80377	0.907031	0.0056628	0.0162056	0.178516	0.188785	0.132696	-0.508625	no
UTRN	0.649252	5.33531	1.92248e-08	1.64855e-07	0.275878	6.21989	0.070072	0.203295	0.0049186	0.016266	0.178981	0.51887	0.39555	-0.391512	no
FOXD1	1.69928	5.43857	4.47782e-63	2.76225e-60	1.14828	3.32069	5.72731e-08	2.40547e-06	0.00658959	0.0163846	0.179464	0.068697	0.0457332	-0.587005	no
RITA1	-0.116247	6.0351	0.276898	0.37433	-0.639212	3.97297	0.00711027	0.0389447	0.00692833	0.0163527	0.179464	0.0594613	0.0412965	-0.525931	no
MBTPS1	-0.0588411	7.47799	0.514033	0.613749	-0.474714	5.26281	0.00459219	0.0284883	0.00574994	0.0164194	0.179464	0.0562982	0.0417397	-0.431671	no
FOXO3	0.0850982	5.9316	0.387743	0.490204	-0.300765	5.19751	0.0578704	0.178494	0.00454336	0.0164152	0.179464	0.15819	0.119606	-0.403376	no
BTF3L4	-0.161479	6.96856	0.0760102	0.128882	0.191234	6.66308	0.197448	0.4019	0.003973	0.0163367	0.179464	0.174615	0.220751	0.338245	no
MRPS18C	-0.666573	6.19229	1.82901e-13	3.62496e-12	-0.295009	6.91119	0.0459984	0.152095	0.00439607	0.016408	0.179464	0.350585	0.449702	0.359205	no
THOC6	0.337642	5.89549	0.000832602	0.0025442	-0.0743422	5.45423	0.658305	0.818435	0.00566468	0.0164526	0.179514	0.211017	0.156568	-0.430569	no
MAGOHB	-0.247248	6.04752	0.0192618	0.0400071	0.226505	6.50038	0.175172	0.371817	0.00768509	0.0164605	0.179514	0.273249	0.376556	0.46265	no
ENTPD4	-0.342249	5.21992	0.00152636	0.00434768	0.157278	4.3898	0.413435	0.624327	0.00603277	0.0166039	0.180878	0.112253	0.156673	0.480997	no
CXCL16	1.28333	4.1042	5.97828e-22	3.02593e-20	0.721382	3.65094	0.000487743	0.00505144	0.00657793	0.0166272	0.180931	0.218523	0.14478	-0.593923	no
PKP4	0.371082	6.75256	5.1054e-05	0.000208828	-0.0674649	4.56784	0.702725	0.850404	0.00559906	0.0166898	0.180966	0.0606203	0.0441338	-0.457917	no
MAP1B	0.615602	6.62917	6.40477e-07	4.03415e-06	0.263949	7.71521	0.0802129	0.222701	0.00512812	0.0167213	0.180966	0.614836	0.476987	-0.36625	no
GAR1	-0.398473	7.02635	1.0567e-05	5.15043e-05	0.0255253	6.83822	0.861964	0.940487	0.00623938	0.0167206	0.180966	0.188327	0.250771	0.413136	no
AAED1	-0.372263	4.43962	0.00321493	0.00834816	0.256096	3.76413	0.369332	0.583903	0.0106458	0.0167201	0.180966	0.138997	0.212249	0.610704	no
ZNF485	-0.231545	2.97542	0.168512	0.248834	0.420343	3.64581	0.178241	0.376067	0.00864864	0.0167224	0.180966	0.265048	0.413145	0.640394	no
PHF23	-0.0949027	6.3361	0.386268	0.488965	-0.502522	5.25892	0.000988381	0.00875568	0.00542705	0.0169405	0.183125	0.125413	0.0934013	-0.425175	no
ERCC6L2	0.30896	5.22548	0.00503959	0.0123918	-0.169467	4.96148	0.336095	0.552409	0.00761299	0.0170862	0.18441	0.223361	0.158469	-0.495174	no
TCTN3	-0.00523603	6.64093	0.956312	0.969674	-0.453755	5.69532	0.00766836	0.0412687	0.00757616	0.0170969	0.18441	0.13578	0.098453	-0.463765	no
KIF5C	0.651426	5.64218	1.54813e-07	1.11697e-06	0.0369179	4.23305	0.904482	0.962402	0.0120094	0.0171846	0.185154	0.108214	0.0700114	-0.62822	no
TRMT10C	-0.689219	5.91945	4.07852e-08	3.2888e-07	-0.226723	6.64896	0.211185	0.419903	0.00732169	0.0172356	0.1855	0.326455	0.44651	0.451808	no
SNHG1	-0.454991	3.38777	0.00266899	0.00707384	0.239839	2.35034	0.565459	0.753266	0.00646376	0.0172631	0.185593	0.0535771	0.0735398	0.456909	no
TGDS	-0.543891	5.01161	2.2931e-06	1.29627e-05	-0.051877	4.81193	0.83348	0.924632	0.00668786	0.0174494	0.187187	0.190604	0.266828	0.485338	no
C12orf60	0.0936889	1.35667	0.748902	0.814553	1.13206	1.93006	0.000883577	0.00799349	0.0191353	0.0174369	0.187187	0.18281	0.386625	1.08059	no
C7orf73	-0.203638	6.45415	0.0229257	0.0464432	0.31289	5.2304	0.0874407	0.235417	0.00885188	0.0174901	0.187418	0.0868753	0.123555	0.508133	no
PPP1R3B	0.869431	4.52723	2.26938e-12	3.70227e-11	0.326791	3.98549	0.110923	0.277378	0.0078011	0.0176908	0.188952	0.17484	0.118448	-0.561778	no
MAML1	0.613382	6.98778	3.33876e-13	6.374e-12	0.248125	5.31125	0.136705	0.316731	0.0044373	0.0176819	0.188952	0.0856963	0.0656853	-0.383663	no
GNPAT	-0.435067	7.13875	1.46441e-06	8.58295e-06	-0.0245396	6.22803	0.886152	0.952654	0.00569813	0.0176758	0.188952	0.12144	0.160074	0.398495	no
TMEM65	-0.15512	6.23291	0.167569	0.247777	-0.615099	4.45513	0.000354602	0.00389747	0.00585172	0.0177271	0.189134	0.0756188	0.0539182	-0.487973	no
NCK2	-0.176218	5.23715	0.140461	0.213909	-0.807328	3.09446	0.00267869	0.0187128	0.0092734	0.0177674	0.189181	0.0732221	0.0459552	-0.67205	no
C3orf58	0.8422	5.47086	9.59444e-11	1.21719e-09	0.285237	4.61551	0.130108	0.307364	0.0108637	0.01777	0.189181	0.147214	0.0988167	-0.575084	no
UBE2N	-0.512156	7.63457	4.66715e-09	4.42505e-08	-0.162596	7.4505	0.265103	0.478261	0.00431632	0.017851	0.189838	0.197432	0.249252	0.336246	no
USP2	0.170101	4.38185	0.162113	0.241335	-0.0529613	3.86483	0.79362	0.901696	0.00791328	0.0178782	0.189884	0.222286	0.146181	-0.60466	no
UBE2L3	-0.129685	7.95301	0.136134	0.208479	0.211684	7.92457	0.14709	0.333719	0.00421265	0.0178939	0.189884	0.20855	0.261772	0.327915	no
RTEL1	0.538389	4.9731	5.60828e-07	3.59674e-06	0.0605913	4.46716	0.767322	0.886097	0.0068205	0.0179208	0.189964	0.195228	0.138463	-0.49566	no
ARID3A	-1.38301	3.15888	9.7774e-11	1.23722e-09	-2.19385	2.86085	1.69512e-10	1.19458e-08	0.00993186	0.0181218	0.190573	0.214027	0.12027	-0.831519	no
CLSTN3	0.646049	4.69941	2.27835e-07	1.58361e-06	0.181631	5.02399	0.306662	0.523388	0.00712981	0.0181251	0.190573	0.333111	0.239104	-0.478363	no
SLK	0.43778	6.98321	4.52266e-05	0.000187794	0.0550755	7.50553	0.744421	0.873063	0.00628663	0.0180642	0.190573	0.415747	0.315943	-0.396041	no
HMCES	0.454889	6.2983	7.43711e-07	4.63485e-06	0.079729	6.02693	0.601011	0.778686	0.00526903	0.0180491	0.190573	0.219761	0.167239	-0.394024	no
UBE2Q1	0.139055	7.34762	0.116372	0.18316	-0.232474	5.55887	0.132239	0.310278	0.00489872	0.0180707	0.190573	0.0835529	0.063748	-0.390311	no
SLMO2-ATP5E	-0.382713	7.86855	0.000212789	0.000752232	-0.0643183	8.45587	0.660376	0.819655	0.00369899	0.0181675	0.190573	0.330988	0.408725	0.304352	no
UBE2D3	-0.198434	8.99255	0.0359182	0.0683596	0.196015	7.85886	0.198312	0.402745	0.00587021	0.0181719	0.190573	0.103246	0.134453	0.381027	no
UGGT1	-0.212167	7.20852	0.0191799	0.0398947	0.188631	7.45612	0.226433	0.436096	0.00589052	0.0181534	0.190573	0.27304	0.357182	0.387546	no
STX7	-0.189176	5.49219	0.0494129	0.0898889	0.256961	4.90942	0.0972296	0.252741	0.00537776	0.0181664	0.190573	0.137232	0.185828	0.437349	no
HERC2P9	-0.578908	2.51432	0.0014972	0.00427978	0.0972153	2.97243	0.650756	0.813857	0.00806747	0.0180667	0.190573	0.300579	0.486468	0.694601	no
ZNF543	1.36776	3.41386	1.90036e-17	6.01171e-16	0.882328	4.55287	4.2102e-07	1.39566e-05	0.00604079	0.0182007	0.190672	0.579864	0.40772	-0.508136	no
APLP1	0.472384	3.37988	0.0115195	0.025639	-0.180961	3.30795	0.533113	0.727032	0.0116012	0.0182961	0.191466	0.329395	0.208038	-0.66297	no
FBXL3	0.35522	6.93041	0.00017467	0.00063127	-0.012421	6.11872	0.94776	0.984154	0.00531863	0.0183241	0.191556	0.145188	0.111505	-0.380818	no
SLC52A2	-0.108045	5.47992	0.322015	0.42175	-0.509423	5.57058	0.0010265	0.00897539	0.00566055	0.0184037	0.192184	0.296994	0.221982	-0.419991	no
AGPAT2	-0.00685254	5.46059	0.954544	0.968279	-0.504491	3.86607	0.00674312	0.0375378	0.00645116	0.0184774	0.192743	0.0943999	0.0665105	-0.505203	no
CREB3L2	0.19723	6.2391	0.0326194	0.0629185	-0.176607	5.41895	0.235479	0.444479	0.0049357	0.0184964	0.192743	0.151796	0.115669	-0.392126	no
CCDC122	-0.850122	2.41814	5.5024e-06	2.86741e-05	-0.220072	3.76572	0.261761	0.4744	0.00847055	0.0186691	0.194337	0.458452	0.694061	0.59829	no
ATG10	-0.11925	3.155	0.461263	0.563388	0.606181	2.7857	0.029997	0.111472	0.0100135	0.0187001	0.194454	0.134101	0.218764	0.706054	no
CSNK1D	0.419353	7.39425	7.27645e-05	0.000286244	0.0294127	6.02487	0.871324	0.945675	0.006036	0.0190421	0.1978	0.107233	0.0808443	-0.407528	no
MRPS33	-0.339495	6.34755	0.000181557	0.000653527	0.0298359	5.99136	0.869891	0.944639	0.00445197	0.0190743	0.197926	0.16805	0.214888	0.354696	no
DLX6	0.614101	2.59527	0.000374638	0.00124921	-0.0528539	2.93749	0.829569	0.922578	0.00839541	0.0191529	0.198533	0.342972	0.209627	-0.710269	no
SPOCK3	-4.22488	2.08605	9.41809e-33	1.20723e-30	-2.48983	2.49939	3.19933e-08	1.41603e-06	0.022733	0.0191825	0.19863	0.306375	0.994294	1.69837	no
HOXB5	-0.718631	3.62649	1.56195e-06	9.09526e-06	0.0302094	2.27891	1	1	0.00941917	0.0192037	0.19864	0.0701573	0.11443	0.705804	no
C10orf2	0.00360139	6.56956	0.974267	0.984037	-0.468652	5.13434	0.00761602	0.0410317	0.00833824	0.0192983	0.199199	0.0987457	0.0704579	-0.486956	no
NAPRT	-0.775871	2.37566	4.71983e-05	0.000194733	0.178295	2.29038	0.609282	0.783737	0.0139284	0.0192907	0.199199	0.148575	0.300639	1.01684	no
NF1	-0.294288	6.91698	0.00200145	0.0055118	-0.677827	6.72345	1.71446e-05	0.000331799	0.00605559	0.0193268	0.199284	0.222317	0.168865	-0.396744	no
ZNF805	0.569852	3.46603	0.000784483	0.00241662	0.593718	4.51699	0.00177097	0.0137202	0.00568231	0.0193998	0.199411	0.297064	0.212082	-0.486155	no
DMC1	-0.127644	4.40275	0.278961	0.376069	0.44067	3.9431	0.044078	0.147325	0.00828529	0.0193862	0.199411	0.147295	0.212514	0.528846	no
SLC36A4	-0.43278	6.14013	3.39872e-06	1.85231e-05	0.142478	3.89015	0.559781	0.748511	0.00860113	0.0193931	0.199411	0.0468763	0.0699223	0.576894	no
DYRK1B	0.633869	3.39684	0.000169765	0.000615342	-0.183886	2.46612	0.699943	0.848807	0.0178948	0.0194649	0.19986	0.142529	0.082745	-0.784509	no
RPS2	-0.0651714	9.63106	0.493862	0.594368	-0.222861	9.08992	0.149319	0.336864	0.00393701	0.0194841	0.19986	0.0461298	0.0568289	0.300924	no
TAF4B	0.177232	5.80879	0.0749714	0.127383	-0.31513	4.03883	0.110816	0.27718	0.00651681	0.0195252	0.200072	0.077647	0.0545723	-0.50876	no
MXRA8	-2.3847	2.70493	4.8272e-30	5.12307e-28	-3.85831	2.28891	4.22659e-14	5.71458e-12	0.01474	0.0196033	0.200247	0.185447	0.0648229	-1.51643	no
NPTX2	1.55675	5.19461	5.48692e-52	2.25649e-49	1.0638	4.14498	4.86837e-08	2.07116e-06	0.00662903	0.0195867	0.200247	0.127707	0.0890991	-0.519352	no
TUBA1C	-0.195667	9.13194	0.0237554	0.0478405	0.106012	11.7673	0.468761	0.672481	0.0035917	0.0195944	0.200247	1.50265	1.83408	0.287545	no
NFKBIE	0.111976	3.42733	0.522214	0.621707	-0.579626	2.77815	0.0249365	0.0980571	0.00955924	0.0196459	0.200474	0.163702	0.0987054	-0.729869	no
SLC9A3R2	-0.411005	4.81523	0.000309405	0.00105268	-0.937304	3.54007	1.87277e-06	5.20682e-05	0.00665179	0.0196937	0.200753	0.124854	0.0858789	-0.539863	no
TP53I11	0.267192	5.56996	0.00934678	0.0213006	-0.291197	3.31138	0.161969	0.355474	0.00747008	0.0197149	0.200761	0.0593619	0.0394058	-0.591129	no
PLAC8	1.70441	1.00477	8.87349e-09	8.02958e-08	0.844807	3.05541	0.000860697	0.00783679	0.0166929	0.019742	0.200829	1.19214	0.658082	-0.85722	no
NDUFAF4	-0.493124	6.22591	2.99672e-07	2.04275e-06	-0.126134	7.07036	0.39337	0.606442	0.00477666	0.0197853	0.201062	0.378759	0.484138	0.354137	no
MXD3	0.0618058	8.05706	0.544872	0.641293	-0.269448	6.07353	0.113583	0.281533	0.00428621	0.0198324	0.201333	0.0668158	0.0526082	-0.344901	no
ABHD12	0.373723	5.60503	0.000238161	0.000832089	-0.071312	4.55978	0.692718	0.843465	0.00633637	0.0198794	0.201601	0.138818	0.100416	-0.467205	no
ZZEF1	0.1354	6.22553	0.148023	0.223529	-0.221708	5.95153	0.126691	0.301871	0.00482747	0.0199304	0.201703	0.212058	0.163726	-0.373174	no
ARL17B	-0.40238	0.623691	0.167199	0.247377	0.275246	5.78617	0.0978714	0.254074	0.00698774	0.0199173	0.201703	6.68524	10.7322	0.682892	no
CMC4	0.458395	5.22994	1.83877e-05	8.44518e-05	1.03916	3.5732	2.33473e-07	8.47197e-06	0.00755142	0.0199557	0.201752	0.0544068	0.0814115	0.581445	no
C8orf59	-0.341	6.37276	0.00122527	0.00358324	0.113033	7.27045	0.513983	0.710506	0.00784227	0.019997	0.20181	0.403937	0.548329	0.440912	no
TRAPPC2	-0.261637	4.86551	0.0284554	0.0559027	0.265198	4.99211	0.111854	0.278549	0.00886462	0.0200025	0.20181	0.222851	0.321367	0.528139	no
LRRC3	0.0177617	3.6495	0.901621	0.931053	-0.650705	2.86687	0.00890106	0.0462386	0.00978832	0.0200874	0.202272	0.167015	0.102475	-0.704704	no
UBE2V2	-0.245593	6.98061	0.00643818	0.0154085	0.133738	6.79081	0.407703	0.61916	0.00514944	0.0200895	0.202272	0.184984	0.238618	0.367305	no
B9D1	-0.463902	5.49905	1.11585e-05	5.40669e-05	-0.889353	5.10204	1.09421e-06	3.17643e-05	0.00562108	0.0201257	0.20243	0.181265	0.13332	-0.443203	no
SNHG11	0.0864358	3.58554	0.662926	0.74387	-0.707566	2.04464	0.0333432	0.120593	0.01086	0.0202902	0.203876	0.103169	0.058485	-0.81887	no
CORO1C	-0.331138	7.45401	0.00106782	0.00317046	0.00483387	7.12536	0.979128	0.999588	0.00403766	0.0203124	0.203891	0.180372	0.225486	0.32206	no
TTC26	-0.413516	5.26639	0.000265279	0.000916482	0.0936785	5.83697	0.607666	0.782698	0.00923208	0.0203391	0.20395	0.291387	0.411373	0.497514	no
GEMIN8	-0.49255	3.42497	0.0204847	0.0422007	0.101541	4.39758	0.585312	0.767099	0.00991706	0.0203736	0.204089	0.369214	0.550628	0.576622	no
POMK	0.841959	3.80341	7.18136e-08	5.51166e-07	0.427271	6.0696	0.00231047	0.0166455	0.00626348	0.0204205	0.204339	1.21161	0.89718	-0.433455	no
RFWD3	-0.132987	7.55988	0.14825	0.223837	-0.45503	6.80734	0.00114868	0.00979905	0.00438485	0.0204538	0.204339	0.15577	0.123457	-0.335414	no
FAR2	-0.922982	4.88556	1.41083e-16	4.10765e-15	-0.457794	4.55601	0.00562513	0.0329495	0.00526831	0.0204609	0.204339	0.195495	0.268119	0.45574	no
PNKD	-0.022976	5.52961	0.845451	0.890393	0.403496	5.223	0.00777135	0.0415736	0.00540979	0.0205005	0.204526	0.174578	0.233259	0.418063	no
AMOT	-0.487151	7.90658	1.75544e-05	8.10393e-05	-0.872574	7.79781	1.5123e-07	5.71891e-06	0.00676027	0.0205451	0.204764	0.240093	0.181971	-0.399883	no
TFAM	-0.445229	8.17747	3.33435e-07	2.25566e-06	-0.126025	7.79189	0.393542	0.606442	0.00377412	0.0206464	0.205566	0.168532	0.208273	0.305449	no
KBTBD2	0.52828	5.20464	3.34807e-08	2.74009e-07	0.055864	3.99949	0.80187	0.905855	0.00691487	0.0207101	0.205813	0.117758	0.0849021	-0.471955	no
NDUFB4	-0.503231	7.21357	5.53402e-06	2.88236e-05	-0.130731	7.66039	0.392865	0.606156	0.00527253	0.0207131	0.205813	0.302773	0.388294	0.35891	no
NIPAL3	0.495078	5.90699	8.96106e-06	4.44146e-05	-0.00973335	4.2134	0.973201	0.996938	0.00808862	0.0208883	0.206541	0.0786335	0.0548249	-0.520313	no
THAP12	0.0418603	7.1397	0.628133	0.715037	-0.353812	4.84588	0.0355563	0.126435	0.00506351	0.0208823	0.206541	0.0522524	0.0395067	-0.4034	no
MARCKSL1	0.529606	8.75856	7.64925e-10	8.47341e-09	0.237034	8.0836	0.117532	0.287481	0.00399833	0.0208186	0.206541	0.167173	0.135163	-0.30664	no
FANCD2	0.25943	6.50953	0.00411411	0.010393	0.635825	6.88062	4.2993e-05	0.000723904	0.00522474	0.0209291	0.206541	0.287155	0.368698	0.360611	no
FKBP1A-SDCBP2	-0.49613	5.20332	5.22711e-06	2.74277e-05	-0.0541206	5.35083	0.726875	0.863952	0.00604316	0.0208362	0.206541	0.231776	0.310226	0.420593	no
TAF7	0.080744	6.66361	0.48558	0.586546	0.528585	6.46813	0.0070085	0.0385155	0.00755656	0.0209111	0.206541	0.18227	0.246376	0.434779	no
NPPC	0.600809	1.95879	0.00678834	0.0161448	1.44386	3.01852	3.26517e-07	1.119e-05	0.0119422	0.0209333	0.206541	0.369379	0.64597	0.806367	no
ZNF703	0.793207	8.33717	1.0214e-13	2.08722e-12	0.433645	7.86253	0.00767546	0.0412843	0.00592301	0.0209809	0.206802	0.187535	0.144715	-0.373944	no
HACE1	0.453062	4.75732	0.000104153	0.000397982	-0.104269	3.27276	0.664308	0.821995	0.00753373	0.0211142	0.2077	0.102119	0.0688744	-0.568207	no
COIL	-0.467002	6.1943	8.29955e-06	4.14767e-05	0.0152785	5.81679	0.952153	0.986641	0.00862515	0.0211028	0.2077	0.161425	0.223073	0.466658	no
SMG8	-0.439928	6.07604	4.34043e-06	2.31443e-05	-0.0654514	6.39111	0.661579	0.820634	0.00475941	0.0211356	0.207703	0.257985	0.331568	0.362018	no
WDR70	-0.702398	5.05621	2.62011e-09	2.59383e-08	0.124998	4.81809	0.438297	0.64626	0.00581409	0.0211969	0.208098	0.288992	0.388538	0.427025	no
TJP1	0.59104	6.18144	3.11072e-08	2.55856e-07	0.212471	6.28998	0.23472	0.443904	0.00580145	0.0212406	0.208258	0.28224	0.214899	-0.393263	no
CHURC1	-0.883763	6.13199	5.96959e-18	2.02474e-16	-0.47796	6.10572	0.00385396	0.0248944	0.00553904	0.0212555	0.208258	0.210373	0.276317	0.393372	no
COL2A1	0.06791	4.26982	0.598505	0.689937	-0.377845	4.90214	0.0231143	0.0921179	0.00652465	0.0214875	0.210321	0.499703	0.361153	-0.468463	no
NKX6-1	0.824905	2.81511	1.89713e-05	8.67286e-05	0.101139	2.8324	0.752709	0.878386	0.0122555	0.0215183	0.210327	0.289364	0.171121	-0.75787	no
ARGLU1	-0.0620506	5.4459	0.532076	0.629989	0.357657	4.95785	0.0370289	0.130201	0.00499942	0.0215309	0.210327	0.148529	0.196452	0.403429	no
NDUFAB1	-0.336596	7.45453	0.00187011	0.0051892	0.00261779	8.00328	0.986545	1	0.00443689	0.0216572	0.211141	0.34253	0.42924	0.325553	no
ATF4	0.551139	9.76035	3.79502e-05	0.000160728	0.893585	7.24702	7.02322e-07	2.17302e-05	0.00447434	0.0216517	0.211141	0.0399363	0.0501555	0.328704	no
DERL2	-0.0910037	5.78443	0.339904	0.441312	0.396466	5.31241	0.0720987	0.206985	0.00823206	0.0216901	0.211253	0.153373	0.213146	0.474798	no
FAM184A	-0.0931988	3.91303	0.537252	0.634672	-0.61178	3.86206	0.000942282	0.00843184	0.00692264	0.0217146	0.211282	0.31576	0.218778	-0.529361	no
RNF187	0.0516669	7.75373	0.601566	0.692334	-0.340768	6.44592	0.0735937	0.210237	0.00666863	0.0217773	0.211684	0.109842	0.0828267	-0.407269	no
SOX12	0.218971	6.25917	0.0274262	0.0542152	-0.283708	3.79777	0.137514	0.318233	0.00722625	0.0218743	0.212416	0.0501257	0.0348025	-0.526361	no
MRPS35	-0.752258	6.64265	1.90488e-14	4.37237e-13	-0.370147	6.81805	0.0162689	0.0711449	0.00528954	0.0219962	0.213389	0.246587	0.318795	0.370537	no
EIF5	0.409662	9.21384	1.69394e-05	7.84569e-05	0.751489	8.69315	1.79764e-07	6.6702e-06	0.00474357	0.0222812	0.215941	0.151847	0.190615	0.328042	no
ZMYND19	-0.111563	5.8481	0.34963	0.450502	-0.630282	4.14282	0.00326694	0.021787	0.00904877	0.0223258	0.21616	0.0898606	0.061821	-0.539593	no
NPNT	1.84504	3.95309	5.34778e-37	1.01505e-34	2.54469	3.52114	1.0137e-24	4.0021e-22	0.00943238	0.0223542	0.216222	0.128694	0.213845	0.732619	no
ZNF574	0.231417	4.44373	0.0755834	0.128312	-0.215181	4.8099	0.194153	0.398563	0.00658725	0.0223971	0.216425	0.357476	0.257468	-0.473454	no
RNF31	0.502877	4.93806	2.5229e-05	0.000111464	0.0151759	4.2243	0.927894	0.974808	0.00773583	0.0224223	0.216455	0.175652	0.123748	-0.505309	no
PMS2P3	0.124851	2.87896	0.47308	0.574612	-0.380884	4.19721	0.0295042	0.110139	0.0068392	0.0224704	0.216708	0.717469	0.500069	-0.52079	no
PIGS	-0.00668696	7.30805	0.947774	0.963392	0.395558	6.35806	0.00961198	0.0488688	0.00599732	0.0225007	0.216786	0.109562	0.143216	0.386439	no
TMEM63B	0.477298	4.66151	2.28193e-05	0.000102144	0.0139517	4.17492	0.974135	0.996968	0.00603865	0.0226117	0.217643	0.183019	0.130851	-0.484069	no
CSRNP2	0.905587	5.41866	3.06591e-20	1.28768e-18	0.360892	3.2668	0.0997443	0.257043	0.00732561	0.0226354	0.217659	0.0630588	0.0420984	-0.582931	no
RASGEF1B	-0.786456	2.3732	2.18051e-05	9.80933e-05	-0.0808898	3.05088	0.843198	0.92993	0.00980314	0.02267	0.217778	0.307444	0.506229	0.719467	no
BISPR	-0.87605	0.593816	0.0291334	0.0570793	0.241255	2.37094	0.514289	0.710829	0.0139385	0.0227447	0.218282	1.12685	2.43999	1.11457	no
ACTA2	1.48997	2.29463	1.47014e-12	2.45521e-11	0.920396	4.29038	2.20507e-06	6.01217e-05	0.00909245	0.0227698	0.21831	1.17536	0.800994	-0.553234	no
ICE2	0.0309601	6.2251	0.741751	0.80887	0.413696	5.87439	0.00467474	0.0289086	0.0048734	0.022835	0.218722	0.165982	0.214708	0.37135	no
PSTPIP2	-0.624259	4.84884	6.41249e-08	4.96013e-07	-0.161063	4.84828	0.361107	0.576253	0.00609161	0.0228808	0.218844	0.212514	0.292094	0.458878	no
GP1BB	-0.300656	1.33663	0.218347	0.308663	0.559891	2.38669	0.0625546	0.188064	0.0150282	0.0228922	0.218844	0.413771	0.751245	0.86045	no
PDCD6IPP2	0.423506	2.24734	0.0151966	0.0325996	-0.015301	6.13434	0.936692	0.980502	0.00515796	0.022932	0.219012	4.01504	2.93435	-0.452371	no
FLNC	0.628274	6.04627	1.26157e-09	1.34033e-08	0.140249	5.78486	0.551699	0.741661	0.00985025	0.0231144	0.220326	0.230429	0.162275	-0.505879	no
MYL12A	-0.269825	6.19088	0.00441897	0.011067	0.106251	7.16938	0.484766	0.68735	0.00537567	0.0231127	0.220326	0.438257	0.563967	0.363835	no
RGS19	-0.173063	4.08154	0.161233	0.240388	-0.754673	3.20793	0.00229668	0.0165703	0.00747561	0.0231559	0.220508	0.155832	0.101937	-0.61231	no
STOML2	-0.0809047	8.28355	0.394164	0.497367	-0.393678	7.27228	0.00871536	0.0454945	0.00447769	0.0232074	0.220784	0.140239	0.111791	-0.327085	no
SH3BP1	0.428232	4.36693	0.00144528	0.00414839	-0.117978	3.6837	0.575544	0.760051	0.00885076	0.0233975	0.222378	0.202318	0.136346	-0.569347	no
TMEM150C	0.0344978	1.97539	0.902501	0.931766	0.999954	1.76713	0.0121257	0.0574163	0.0168888	0.0235342	0.223461	0.144184	0.279678	0.955857	no
VASP	0.300306	4.69718	0.0106207	0.0238785	-0.214663	3.77273	0.32417	0.540466	0.00792584	0.0235598	0.223489	0.137401	0.0958217	-0.519969	no
RNF114	-0.680822	6.57543	3.8842e-14	8.42574e-13	-0.31206	5.90642	0.0399814	0.137497	0.0044629	0.0236996	0.224598	0.138067	0.176545	0.354665	no
ZNF721	0.443974	4.57902	0.000626584	0.00196901	0.0362729	5.63592	0.867497	0.942838	0.00611951	0.0237351	0.224665	0.628034	0.466761	-0.428158	no
TMEM50A	-0.218404	7.14082	0.01416	0.0306489	0.170267	6.54865	0.293604	0.510373	0.00570953	0.0237524	0.224665	0.144382	0.187483	0.376869	no
CKS2	-0.198341	7.47977	0.0693091	0.119199	0.200441	7.81937	0.184478	0.384865	0.00664418	0.0238226	0.225114	0.277863	0.362762	0.38465	no
PAM	-0.299768	6.12568	0.00323278	0.00838348	-0.769639	5.43014	6.26495e-05	0.000972249	0.00889801	0.0238504	0.22516	0.156329	0.111443	-0.488279	no
SNRPB2	-0.530453	6.75679	1.17413e-07	8.64825e-07	-0.1444	7.79132	0.396694	0.609491	0.00598686	0.0238964	0.225378	0.457092	0.592148	0.373472	no
DPYSL5	0.281669	6.53515	0.00375097	0.00956397	-0.0655593	5.86809	0.662531	0.821466	0.00492532	0.0239835	0.225983	0.178867	0.139024	-0.363548	no
FAM49B	-0.512919	6.81126	9.43802e-09	8.46848e-08	-0.121953	6.24642	0.43228	0.640999	0.00556096	0.0240308	0.225995	0.155545	0.202484	0.380476	no
MCEE	-0.00630959	2.18971	1	1	0.797357	2.31897	0.0109902	0.0533302	0.0125743	0.0240116	0.225995	0.176653	0.30942	0.808649	no
REPS1	-0.231917	6.32607	0.0209402	0.0429598	-0.558853	6.21238	7.00015e-05	0.0010586	0.00434211	0.0240681	0.22613	0.23697	0.187047	-0.341303	no
KTN1	0.117157	7.08279	0.336917	0.438068	-0.240996	7.53349	0.16205	0.355508	0.00603202	0.0241118	0.226132	0.430739	0.332915	-0.371661	no
CDK1	-0.0499484	3.92839	0.736345	0.804397	-0.159216	2.77549	0.599605	0.778186	0.00881143	0.0241143	0.226132	0.369501	0.500912	0.438979	no
IRGQ	0.296578	5.30739	0.00372035	0.00950306	-0.0876951	5.36753	0.577916	0.76152	0.00540267	0.0242449	0.226493	0.258726	0.195325	-0.405548	no
ATP5B	-0.301367	10.1996	0.000562867	0.00179383	-0.00264268	10.4888	0.986087	1	0.00376469	0.0242404	0.226493	0.277868	0.338454	0.284558	no
LSM3	-0.271204	7.57386	0.00612125	0.0147286	0.065657	7.50629	0.670753	0.826921	0.004431	0.0242255	0.226493	0.210627	0.263497	0.323095	no
PMPCB	-0.428922	6.35223	2.18412e-05	9.82107e-05	-0.0686333	7.30582	0.639194	0.805652	0.00502345	0.024179	0.226493	0.421686	0.536761	0.34811	no
PPP3CA	0.256866	5.70633	0.0115224	0.025639	-0.0863059	5.78094	0.560797	0.749197	0.00449439	0.0243459	0.22679	0.277896	0.217041	-0.356582	no
BTG3	0.187472	5.83926	0.0812507	0.136548	0.637024	5.96003	7.03546e-05	0.00106177	0.00746417	0.0243252	0.22679	0.228097	0.30983	0.441829	no
ANKRD19P	-0.710717	2.74188	4.60343e-05	0.000190507	-0.201387	6.1812	0.273584	0.488456	0.00750691	0.0243327	0.22679	2.91785	4.13933	0.504494	no
APH1A	0.156246	8.22291	0.141384	0.215084	-0.27904	5.74715	0.122856	0.295477	0.00841511	0.024406	0.227135	0.0531977	0.038953	-0.44963	no
SMPD1	0.598826	3.40109	0.00280738	0.00739632	-0.0355671	3.00172	0.884042	0.951318	0.0104267	0.0245448	0.227995	0.222449	0.140137	-0.666639	no
SPECC1L	0.250464	7.15422	0.00512282	0.0125808	-0.103087	6.5071	0.527951	0.722528	0.00557	0.0245335	0.227995	0.171982	0.133271	-0.367895	no
HOXC13	0.155847	3.7773	0.260835	0.357164	-0.555898	2.19784	0.0796929	0.222132	0.011101	0.0246786	0.228843	0.0965461	0.0601515	-0.682617	no
ENPP1	-0.728935	5.51614	2.18318e-13	4.2754e-12	-0.305556	5.51495	0.0662301	0.195804	0.00602714	0.0246825	0.228843	0.222455	0.29515	0.407931	no
TMEM158	0.930438	3.50381	4.81019e-07	3.14206e-06	0.117757	1.91623	0.786004	0.896863	0.0137323	0.0248561	0.230019	0.0990689	0.0554125	-0.83822	no
IL13RA1	-0.244767	6.41707	0.00731097	0.0171808	0.191695	5.09315	0.337781	0.554172	0.00638923	0.0248337	0.230019	0.0895959	0.120053	0.422168	no
SIK2	0.610105	5.30001	4.33214e-09	4.15936e-08	0.186945	5.01235	0.272472	0.486928	0.00663416	0.0248975	0.230108	0.220799	0.16182	-0.448343	no
SIMC1	-0.196641	5.39381	0.0426551	0.0791959	0.192784	5.56621	0.18973	0.392669	0.00477733	0.0249126	0.230108	0.230834	0.299662	0.37648	no
YIPF1	-0.362917	4.60839	0.00629992	0.015107	0.110607	4.43756	0.514777	0.711106	0.00647796	0.0249469	0.230209	0.202768	0.279541	0.463229	no
RNH1	0.338082	6.24679	0.0084171	0.0194241	-0.140779	7.03354	0.51669	0.71288	0.0107372	0.0250718	0.230928	0.466199	0.331324	-0.492702	no
DGCR2	0.331377	7.20615	0.00063172	0.00198191	-0.0443214	5.79286	0.766685	0.885672	0.00597765	0.02505	0.230928	0.0943879	0.071944	-0.391728	no
FBXO45	0.945106	6.22254	5.42261e-27	4.31622e-25	0.487052	3.8768	0.0124886	0.0586458	0.00564072	0.025111	0.231073	0.0481787	0.0345157	-0.48114	no
DGCR6L	0.394125	6.39724	0.000191577	0.00068584	-0.0300708	4.68616	0.835201	0.925206	0.00655603	0.0252058	0.231539	0.0904384	0.0661457	-0.451287	no
RER1	-0.10141	6.86995	0.282326	0.379429	0.293727	6.11325	0.0641328	0.191352	0.00584453	0.0252179	0.231539	0.128482	0.167613	0.383575	no
VEZT	0.073236	6.39372	0.43647	0.539368	0.512341	5.36259	0.00194862	0.0147492	0.00664291	0.0252322	0.231539	0.100405	0.135431	0.431722	no
PLTP	-0.322245	4.68215	0.0240001	0.0482503	-0.798806	5.64446	5.44911e-06	0.00013054	0.00919051	0.025358	0.232311	0.522727	0.371467	-0.492822	no
PLAGL1	-0.274438	6.44736	0.00927332	0.0211723	-0.740151	4.571	9.62692e-06	0.000209752	0.00787759	0.0253872	0.232311	0.0721635	0.051684	-0.481551	no
TRPC4AP	-0.340477	6.70938	0.000208671	0.000738998	-0.000373771	7.09739	1	1	0.00442262	0.0253679	0.232311	0.296414	0.37161	0.326177	no
ARID3B	-0.383366	5.88884	5.5281e-05	0.000224602	-0.829768	4.56932	4.64287e-06	0.00011287	0.00649714	0.0254752	0.232899	0.112084	0.0808671	-0.470959	no
RTEL1-TNFRSF6B	0.511321	4.93059	2.45034e-06	1.37806e-05	0.0596368	4.46957	0.769077	0.886982	0.0068886	0.0255271	0.233157	0.199529	0.144062	-0.469912	no
PANK3	0.237748	6.90667	0.0199178	0.0411531	-0.272474	4.9798	0.217821	0.427543	0.0114383	0.0256262	0.233196	0.0784736	0.0547063	-0.5205	no
CABIN1	0.331632	6.74322	0.000187399	0.000672104	-0.0779537	6.23799	0.664425	0.821995	0.00753255	0.0256166	0.233196	0.180374	0.134401	-0.424448	no
RPLP1	0.118975	10.5335	0.303501	0.402791	-0.198379	10.313	0.190523	0.393746	0.00519368	0.0255672	0.233196	0.206002	0.1638	-0.330718	no
LINC00963	-0.721935	1.86604	0.00103667	0.00309215	0.0130214	3.17734	1	1	0.0106889	0.0256126	0.233196	0.513611	0.839381	0.708651	no
DNAJC25-GNG10	-0.497689	7.15437	3.48615e-08	2.83663e-07	-0.0646227	4.6938	0.724813	0.86299	0.00574828	0.0257562	0.234162	0.0395053	0.052701	0.415784	no
PPIP5K1	-0.00482091	4.89245	0.972304	0.982356	-0.524171	3.45985	0.0139594	0.063846	0.00671141	0.0258486	0.234786	0.095865	0.0664779	-0.528129	no
AMIGO1	0.53881	3.42575	0.000263368	0.000910808	-0.201493	2.26809	0.495183	0.695624	0.0109263	0.025928	0.235289	0.126638	0.0748931	-0.757804	no
ZFAND4	0.596646	5.30034	2.77505e-09	2.73079e-08	0.0592305	3.87167	0.822809	0.919052	0.00769367	0.0260547	0.236221	0.100064	0.0686335	-0.543932	no
STK25	0.148907	7.41778	0.0897336	0.148155	-0.204775	5.78487	0.215001	0.424074	0.00516634	0.0260873	0.236299	0.0860467	0.0665335	-0.371037	no
CDC42SE2	0.0639808	5.36531	0.5286	0.627152	0.614281	3.80848	0.00655133	0.0368023	0.00784574	0.0261475	0.236626	0.0601986	0.0889931	0.563964	no
PLXNB2	0.860111	5.75025	1.0477e-13	2.13652e-12	0.479648	5.38619	0.00306384	0.0208409	0.00573276	0.0262775	0.237584	0.21284	0.161419	-0.398956	no
ZNF559-ZNF177	1.28646	2.64012	7.69054e-13	1.37014e-11	0.448389	2.01816	0.179618	0.377841	0.0151052	0.0263589	0.237657	0.212218	0.118236	-0.843877	no
KCTD13	0.0426875	3.31715	0.773549	0.834562	-0.658023	2.28163	0.0175439	0.0755489	0.00953291	0.0263822	0.237657	0.135293	0.0809825	-0.740407	no
DDX6	0.302591	7.90892	0.000899684	0.00272222	0.618227	8.00308	2.68418e-05	0.000484331	0.00410105	0.0263239	0.237657	0.231058	0.284871	0.302057	no
RPA2	-0.0554834	7.91145	0.528545	0.627152	0.275152	8.07109	0.059539	0.18171	0.00452705	0.0263607	0.237657	0.244998	0.305177	0.316876	no
RANGRF	-0.786083	5.95385	9.04066e-13	1.59058e-11	-0.349105	5.03392	0.0802821	0.222796	0.00582362	0.0264113	0.237702	0.115237	0.155073	0.428348	no
IDNK	1.09665	1.52816	4.70701e-07	3.08078e-06	0.25059	2.13482	0.50318	0.7014	0.0124332	0.0267921	0.239967	0.410982	0.218496	-0.911465	no
ANKRD13B	-0.0197012	4.38293	0.911882	0.937333	-0.611811	3.36834	0.00967316	0.0490294	0.00950043	0.0267529	0.239967	0.145437	0.0950682	-0.613355	no
DGCR8	-0.210269	6.19377	0.07257	0.1239	-0.708477	4.45959	0.0016903	0.0131779	0.00923446	0.0267008	0.239967	0.0788598	0.0551938	-0.514783	no
KHDRBS3	0.90257	4.9091	2.22373e-13	4.34617e-12	0.415467	4.25386	0.0346696	0.124162	0.00804274	0.0268094	0.239967	0.170825	0.119887	-0.510843	no
KIAA1671	0.66838	6.19556	3.3024e-12	5.27422e-11	0.210068	5.14297	0.30941	0.526371	0.0085534	0.0268094	0.239967	0.132278	0.0948263	-0.48021	no
PIGL	-0.9651	3.57882	8.53807e-08	6.44272e-07	-0.377666	3.63399	0.0813752	0.224382	0.00847932	0.0268093	0.239967	0.227125	0.342674	0.593351	no
GPR137	0.473477	4.81155	5.27424e-05	0.000215199	-0.00509266	3.87686	0.971559	0.995974	0.00640598	0.0268467	0.240083	0.134805	0.0948445	-0.507242	no
IQSEC1	0.504263	6.40869	1.5575e-05	7.28902e-05	0.0592271	4.47793	0.738277	0.870064	0.00729601	0.0268776	0.24014	0.0758865	0.0549422	-0.46593	no
PRELID1	0.00234159	8.85618	0.981869	0.989589	-0.273316	7.22003	0.0904786	0.240593	0.00366218	0.0269917	0.240753	0.0862519	0.0705589	-0.289727	no
AP1S3	-0.509061	5.0317	3.9076e-06	2.09951e-05	-0.0754579	4.85108	0.663661	0.821871	0.00531799	0.0269951	0.240753	0.193133	0.258645	0.421379	no
TRIAP1	-0.229601	6.20835	0.0126777	0.027912	0.16955	4.91478	0.26642	0.479827	0.00487842	0.02702	0.240757	0.0887551	0.116475	0.392114	no
CHPF	0.546098	5.53155	1.05554e-06	6.3603e-06	0.136533	5.19444	0.420153	0.630708	0.00666413	0.0270881	0.241092	0.223685	0.165651	-0.433318	no
QKI	-0.404182	7.54695	0.000246112	0.000857438	-0.764516	5.9657	1.47061e-06	4.19506e-05	0.00571841	0.0271067	0.241092	0.0895792	0.0691327	-0.373795	no
DENND1A	-0.0920098	4.80746	0.433617	0.536181	-0.634122	3.33623	0.00269256	0.018768	0.00778625	0.0272058	0.24132	0.105316	0.0710044	-0.56874	no
LACTB2	-0.35152	4.91733	0.00254474	0.00679745	0.126506	5.6671	0.480834	0.684031	0.0086113	0.0272018	0.24132	0.365686	0.50543	0.466905	no
C12orf75	-0.197512	6.02973	0.0412999	0.0770567	0.489577	2.15972	0.0838818	0.229174	0.0089603	0.0271702	0.24132	0.0154437	0.0246427	0.674144	no
NR3C1	0.609105	5.67792	1.01326e-10	1.27281e-09	0.219436	4.6833	0.21148	0.420235	0.00540517	0.0274273	0.243065	0.13357	0.101259	-0.399554	no
AP2B1	0.127351	8.01248	0.146448	0.221523	0.42955	8.11169	0.00516313	0.031016	0.00381946	0.0275403	0.243847	0.245886	0.300286	0.288346	no
DLEU2	-0.424104	3.65528	0.0103537	0.0233527	0.229944	3.59323	0.375682	0.590443	0.0133744	0.0277708	0.245667	0.178867	0.278841	0.640555	no
NDUFS6	-0.302135	6.59616	0.00199711	0.0055014	0.0401804	7.15324	0.78658	0.897015	0.00462488	0.0278752	0.246368	0.316243	0.397482	0.329854	no
DLG1	0.706818	5.91207	4.39715e-09	4.20949e-08	0.322148	5.24422	0.0566827	0.175599	0.00608711	0.0279049	0.24641	0.17327	0.131535	-0.397581	no
MRPL47	-0.215858	6.01173	0.0246819	0.0494038	0.151761	6.27788	0.309583	0.526371	0.00515331	0.0279514	0.246599	0.261657	0.334785	0.35556	no
GLA	0.0740403	8.04315	0.449945	0.552152	0.365339	8.79154	0.0144777	0.0656084	0.00359443	0.027987	0.246692	0.393759	0.47716	0.277161	no
CCDC14	-0.387766	5.17933	0.0106627	0.0239618	0.180177	4.83534	0.362898	0.577896	0.0124675	0.0280205	0.246766	0.171139	0.25023	0.548089	no
HSBP1	-0.460976	8.34584	6.36888e-07	4.01924e-06	-0.155669	7.51871	0.284655	0.500364	0.00380504	0.0280992	0.247237	0.122945	0.150418	0.290972	no
GON4L	-0.0922182	5.79124	0.352293	0.453165	0.265176	6.00329	0.083649	0.228752	0.00450654	0.0281516	0.247256	0.242079	0.307159	0.343508	no
EPHX4	0.188533	2.89604	0.275739	0.37307	0.930258	2.58921	0.0011327	0.00971308	0.010101	0.0281399	0.247256	0.143115	0.236906	0.727139	no
GIPC1	0.0536521	6.65688	0.556645	0.651962	-0.295819	5.94558	0.0549948	0.171902	0.0053484	0.0282631	0.247409	0.165424	0.128431	-0.365179	no
RPL39	-0.224856	11.2541	0.0434675	0.0803567	0.0703295	10.5196	0.658152	0.818435	0.00390195	0.0282343	0.247409	0.123545	0.150161	0.281478	no
TMLHE	-0.244066	5.12564	0.026829	0.0532095	0.169508	5.351	0.26285	0.475763	0.00580388	0.0282103	0.247409	0.245267	0.324354	0.403217	no
PNRC1	-0.198228	4.09438	0.140888	0.214395	0.301098	4.42712	0.079893	0.222271	0.00792239	0.0282696	0.247409	0.276296	0.391727	0.503636	no
CWC27	-0.498301	5.24872	6.9586e-05	0.000275056	-0.0245518	5.84262	0.902184	0.961161	0.00875922	0.0283066	0.247513	0.325427	0.449125	0.464785	no
PYGO2	0.506871	6.60953	1.06617e-08	9.4632e-08	0.0905346	4.21732	0.636941	0.804294	0.00539887	0.028412	0.247909	0.0477504	0.0353557	-0.433571	no
ETFA	-0.459204	7.63208	7.65557e-08	5.86194e-07	-0.125904	7.97053	0.410369	0.621695	0.00470798	0.028456	0.247909	0.283337	0.353557	0.319428	no
NDUFB6	-0.421358	6.75493	2.68768e-05	0.000118215	-0.0289845	7.96538	0.861327	0.940209	0.00666209	0.0284718	0.247909	0.506546	0.658468	0.378421	no
PI4KAP2	-0.752902	3.15295	1.86322e-05	8.53761e-05	-0.269629	4.80187	0.110709	0.277124	0.00615984	0.0284664	0.247909	0.731292	1.01911	0.478789	no
CBWD3	-0.534907	1.58727	0.0136387	0.0296834	-0.0365118	6.3226	0.808265	0.909795	0.00493689	0.0284779	0.247909	6.10136	8.54026	0.485148	no
TMEM201	0.0370385	5.80974	0.761597	0.825223	-0.224283	3.67525	0.381311	0.595496	0.00668722	0.0285753	0.248537	0.248518	0.187619	-0.405547	no
UBL3	-0.352844	5.53268	0.0107249	0.0240907	-0.887669	3.36712	9.36656e-05	0.00133019	0.007555	0.0286243	0.248634	0.0562691	0.0386514	-0.54182	no
HOXA13	0.0544675	4.52609	0.657787	0.740038	0.586787	3.96556	0.00910462	0.0470918	0.00942582	0.028637	0.248634	0.140034	0.199767	0.51254	no
MTR	0.420986	7.26827	1.7314e-05	8.01169e-05	0.0725139	7.78416	0.650904	0.813939	0.00621092	0.0289322	0.250976	0.381803	0.297004	-0.362347	no
PIP5K1A	0.275396	8.03067	0.00139479	0.00402084	-0.0290982	7.33689	0.853619	0.935616	0.00469941	0.0290123	0.251448	0.154851	0.124209	-0.318114	no
GTF2H5	-0.690053	6.01952	7.43057e-14	1.54399e-12	-0.238647	6.30058	0.16843	0.363161	0.00850458	0.0291285	0.252233	0.245787	0.332853	0.437473	no
RALA	-0.390175	6.39957	2.2967e-05	0.000102712	-0.030972	5.64144	0.845426	0.931698	0.00446815	0.0291588	0.252273	0.12909	0.164057	0.345824	no
MTA3	-0.746329	5.13033	2.74137e-12	4.43563e-11	-0.306325	5.10765	0.0871825	0.23485	0.00611995	0.0292012	0.252418	0.20748	0.280133	0.433136	no
ABHD15	0.611867	4.31446	1.26752e-07	9.26701e-07	-0.0563576	2.6788	0.797916	0.90356	0.00982465	0.029448	0.253715	0.0753583	0.04548	-0.728534	no
C19orf54	0.196445	4.81017	0.0696376	0.119639	-0.292039	3.68492	0.189626	0.392619	0.00704526	0.0294829	0.253715	0.124751	0.0870745	-0.518727	no
ALCAM	0.285401	6.16601	0.00967793	0.021969	-0.115902	6.39289	0.467865	0.671993	0.00764031	0.0295317	0.253715	0.318491	0.238826	-0.415291	no
PIGK	-0.0513104	7.14756	0.590404	0.682193	0.340272	7.42433	0.0321037	0.11727	0.00664599	0.0294897	0.253715	0.263276	0.342251	0.378476	no
PLSCR1	0.0972662	4.9499	0.370109	0.472193	0.518898	5.25439	0.00197618	0.0149348	0.00593852	0.0293878	0.253715	0.252791	0.337603	0.417381	no
NFX1	-0.439068	5.98258	2.1576e-06	1.2267e-05	0.000823779	5.40844	1	1	0.00741206	0.0294529	0.253715	0.144899	0.194002	0.421019	no
THAP5	0.246546	5.14888	0.0403813	0.0755857	0.736842	5.03511	5.99138e-05	0.000936404	0.00920926	0.029528	0.253715	0.1733	0.241363	0.477933	no
ECI2	0.107843	6.60969	0.28549	0.38306	0.47678	6.49979	0.000784359	0.00727326	0.00548012	0.0296975	0.254917	0.205105	0.262536	0.356152	no
FARP2	-0.375175	4.2882	0.00214037	0.0058406	0.0838367	4.84923	0.590975	0.772404	0.00702378	0.0298145	0.255475	0.317228	0.433425	0.450262	no
PPP1R21	0.203253	4.25424	0.133335	0.204859	0.746596	3.91186	3.06713e-05	0.000539619	0.00847082	0.0297977	0.255475	0.147483	0.215406	0.546505	no
IFNGR1	-0.582671	5.83196	2.63543e-09	2.60633e-08	-0.170781	6.37259	0.340223	0.556513	0.00687144	0.030081	0.257534	0.323332	0.426562	0.39974	no
HECTD4	0.330224	6.01937	0.000868338	0.0026387	-0.0166434	5.51218	0.914459	0.967384	0.00486696	0.0301178	0.257625	0.183611	0.142687	-0.363798	no
ABR	-0.204914	5.79645	0.0366133	0.0695083	-0.651589	4.31837	0.000479456	0.00499708	0.00691854	0.0301642	0.257798	0.0923183	0.0675212	-0.451275	no
HLX	-0.00316335	2.84838	1	1	-0.603323	3.23984	0.00872092	0.0454945	0.00955805	0.0302064	0.257935	0.348799	0.228784	-0.60841	no
YBX3	-0.592999	8.30085	1.03844e-09	1.12138e-08	-0.26889	7.64097	0.109962	0.275788	0.00456097	0.0302401	0.257998	0.147001	0.182229	0.309923	no
RAD23A	0.334201	7.44423	0.000401849	0.00132797	-0.0908719	6.36327	0.601243	0.778877	0.00881342	0.0303219	0.258123	0.132634	0.0976512	-0.441742	no
GTF2E2	-0.0969538	4.95155	0.380005	0.48215	-0.491103	4.70668	0.00268083	0.0187128	0.00542483	0.0303411	0.258123	0.255191	0.190962	-0.418296	no
EXT2	0.524056	6.98055	7.32285e-08	5.61589e-07	0.189385	7.14619	0.203288	0.409063	0.00561845	0.0303306	0.258123	0.292865	0.229996	-0.348624	no
PIGBOS1	-0.330019	3.22342	0.0336608	0.0646492	0.202283	3.82171	0.304187	0.520875	0.00689788	0.0303596	0.258123	0.314196	0.448674	0.514003	no
CHD8	0.41181	7.38389	1.23268e-06	7.34693e-06	0.126709	7.44424	0.383803	0.597498	0.00415924	0.0304454	0.258628	0.271719	0.220876	-0.29888	no
TWIST1	0.718347	3.30147	2.17705e-05	9.8027e-05	0.0939882	2.90373	0.760903	0.883016	0.0115069	0.0306154	0.259177	0.234197	0.148954	-0.652857	no
NCDN	-0.0390952	5.92244	0.717842	0.789618	-0.361847	5.94674	0.0204858	0.0843884	0.00445419	0.0305759	0.259177	0.275381	0.217737	-0.338847	no
HSPE1	-0.247454	8.90191	0.0107325	0.0240969	0.0930065	9.35268	0.531834	0.726433	0.00531897	0.0305707	0.259177	0.288851	0.362231	0.326584	no
NUBPL	-0.641531	5.10529	2.1786e-09	2.19416e-08	-0.19469	4.78608	0.235869	0.444961	0.00638556	0.0305917	0.259177	0.167022	0.224524	0.426836	no
CTDSP1	-0.467679	5.46446	0.00148465	0.00424862	-1.19112	2.50616	2.1176e-05	0.000394353	0.0143993	0.0306724	0.259437	0.0377846	0.0224236	-0.752781	no
CDC42EP4	0.650844	5.58732	3.7506e-11	5.04339e-10	0.179925	3.75871	0.415498	0.626293	0.00707829	0.0308094	0.260371	0.073631	0.0526414	-0.484116	no
CRAMP1	0.320193	5.68998	0.000756152	0.00233664	-0.145064	3.97518	0.511228	0.708385	0.00700229	0.0309253	0.26072	0.0851598	0.0605888	-0.491121	no
C8orf33	-0.850234	7.74769	1.11638e-17	3.63652e-16	-0.4861	6.05433	0.000720847	0.0068543	0.00517392	0.0309302	0.26072	0.0695042	0.0883769	0.346569	no
PCSK6	0.268155	6.32489	0.00450725	0.0112568	0.639847	5.15879	1.77564e-05	0.000341629	0.00479681	0.0309041	0.26072	0.104522	0.134005	0.358481	no
CDV3	0.735972	8.77186	4.09161e-13	7.72164e-12	0.353427	6.87942	0.0616727	0.18615	0.00743956	0.0310097	0.261167	0.0729467	0.0553892	-0.397237	no
SNRPG	-0.231208	7.95217	0.0228976	0.0464065	0.158084	8.01375	0.348145	0.564792	0.0068775	0.0310509	0.26129	0.225501	0.292541	0.375508	no
ARID2	0.489322	5.50653	2.52917e-06	1.41433e-05	0.130909	5.73758	0.376967	0.59152	0.00564408	0.0312018	0.261772	0.317747	0.245808	-0.370345	no
VARS	-0.046763	7.38128	0.621988	0.710124	-0.36089	7.79773	0.032138	0.117308	0.00504386	0.0311897	0.261772	0.341425	0.271936	-0.328305	no
CTSH	0.0185902	5.39685	0.857588	0.899511	0.423247	5.82761	0.0136347	0.0626567	0.00626257	0.0312146	0.261772	0.296859	0.389768	0.392839	no
DNAJC30	-0.061938	5.82602	0.548815	0.644638	-0.213838	5.85337	0.194516	0.398809	0.0119421	0.0311725	0.261772	0.178426	0.270075	0.598034	no
PLAGL2	0.264751	7.17767	0.00378961	0.00965249	-0.169034	4.11317	0.413366	0.624318	0.00637592	0.0313523	0.262702	0.0313572	0.022957	-0.449858	no
CDKN2AIPNL	-0.22457	6.03592	0.0194148	0.0402502	0.2411	4.52359	0.239113	0.448677	0.00713343	0.0313896	0.262791	0.0691946	0.0950848	0.458556	no
ZFAS1	0.460452	6.13851	1.36502e-06	8.04824e-06	0.810627	5.38116	2.16962e-08	1.00066e-06	0.00415494	0.0314395	0.262985	0.118411	0.149397	0.335343	no
SNX18	0.272359	5.57614	0.00830939	0.0192173	-0.167635	4.09232	0.395563	0.608321	0.00645227	0.0315184	0.263421	0.0978424	0.0717444	-0.447594	no
H2AFX	0.125666	7.02197	0.182699	0.265729	0.420862	8.93789	0.00755793	0.0408079	0.00386173	0.0315686	0.263616	0.772073	0.93798	0.280821	no
GNG10	-0.49676	7.25681	2.23142e-08	1.89049e-07	-0.106671	5.09049	0.500786	0.699809	0.00516084	0.0316374	0.263967	0.0481467	0.0625108	0.376667	no
NFE2L1	0.306115	7.87564	0.000668609	0.00208703	0.0282213	7.10728	0.859574	0.939279	0.0038438	0.0317166	0.264404	0.150463	0.122834	-0.292701	no
SPECC1L-ADORA2A	0.247367	6.66771	0.00583143	0.0140931	-0.0847268	6.55257	0.601016	0.778686	0.00537322	0.0317624	0.264561	0.248353	0.195363	-0.346233	no
SLC8B1	0.384518	3.60173	0.00758558	0.0177416	-0.221895	2.91169	0.448934	0.654792	0.008819	0.0318346	0.264714	0.151965	0.0986677	-0.623086	no
RRAS2	0.456999	6.15104	3.7784e-07	2.53176e-06	0.0790239	4.75371	0.702117	0.850085	0.00529925	0.0318206	0.264714	0.105186	0.0797826	-0.398795	no
TGFBR1	0.137966	6.54733	0.158854	0.237451	-0.272539	4.80351	0.16141	0.354693	0.00714325	0.0319431	0.264945	0.0819144	0.0609941	-0.425446	no
KDM6A	0.43186	5.82395	8.97321e-06	4.44383e-05	0.0648298	5.22396	0.724251	0.862715	0.0054298	0.0318987	0.264945	0.166199	0.127283	-0.384871	no
GNG5	-0.0203128	6.49553	0.831948	0.880571	0.401267	6.49527	0.0350708	0.125144	0.00768287	0.0319204	0.264945	0.216553	0.287462	0.408651	no
AMOTL1	0.278704	6.56248	0.00192661	0.00533398	-0.0810807	5.58486	0.656995	0.817806	0.00546207	0.0321159	0.265706	0.129858	0.0999545	-0.377593	no
GDE1	-0.20251	7.28406	0.0420156	0.0782147	0.238275	4.96851	0.219893	0.429635	0.00744165	0.0320681	0.265706	0.0449443	0.0602828	0.423609	no
ACOT13	-0.702003	5.09564	2.56667e-09	2.54347e-08	-0.229	5.261	0.172338	0.367713	0.00862201	0.0321057	0.265706	0.246719	0.341652	0.469656	no
TCEB2	-0.211054	7.17356	0.125631	0.195211	0.197896	7.23125	0.19057	0.393746	0.00760767	0.0321678	0.265911	0.224928	0.295699	0.394666	no
CCDC92	0.177788	4.12867	0.158965	0.237548	-0.505237	2.17631	0.0752779	0.213749	0.0107156	0.0321969	0.265929	0.0815457	0.049073	-0.73268	no
ZNF773	0.931863	2.82727	8.99791e-09	8.13273e-08	0.425309	3.95457	0.0363051	0.128342	0.00710255	0.0322314	0.26599	0.660601	0.454838	-0.538425	no
INIP	-0.001748	4.57114	0.991224	0.996575	0.48212	4.39029	0.00753246	0.0406926	0.00744563	0.0322702	0.266088	0.156772	0.219091	0.482867	no
MRPS6	-0.149866	5.60871	0.114356	0.180591	0.230714	5.10987	0.151025	0.339008	0.00503882	0.0325045	0.267166	0.155142	0.199265	0.361103	no
CHMP3	0.000158526	6.65306	0.99865	1	0.455754	5.02155	0.0193707	0.0809501	0.007933	0.0325097	0.267166	0.0672517	0.0912423	0.440133	no
PIK3C3	-0.0597002	3.83874	0.695469	0.770661	0.454279	4.44867	0.0268759	0.103226	0.00890332	0.0324966	0.267166	0.310903	0.441981	0.507519	no
ENPP2	-2.65547	1.95831	8.93544e-12	1.33423e-10	-1.30033	3.22814	0.00140415	0.0114159	0.0186142	0.0324588	0.267166	0.437605	1.0444	1.25497	no
H2AFV	-0.00951832	7.77634	0.917615	0.941854	0.293595	6.66316	0.0407935	0.139464	0.00376336	0.0325884	0.267312	0.105339	0.12864	0.288296	no
HIBCH	-0.290328	4.8924	0.0585902	0.103543	0.194041	5.78328	0.187439	0.389806	0.0095703	0.0325999	0.267312	0.375489	0.522673	0.477138	no
EFCAB10	-0.314725	2.29473	0.0740414	0.125976	0.295502	3.06564	0.243714	0.453688	0.00812627	0.032609	0.267312	0.312706	0.47633	0.607155	no
APBB3	-0.166443	2.71267	0.341318	0.442799	-1.06624	1.82888	0.00837464	0.0440137	0.01424	0.0327644	0.267814	0.141232	0.0746714	-0.919441	no
IPMK	0.386244	5.48285	0.000727215	0.00225357	-0.122909	3.7812	0.64601	0.810913	0.0100299	0.0327049	0.267814	0.0805372	0.056346	-0.515342	no
ZFYVE9	0.492582	5.73769	7.63634e-05	0.000299447	0.0110234	4.57334	1	1	0.00964825	0.0327411	0.267814	0.115931	0.0819475	-0.500492	no
SCAMP3	0.154611	6.70356	0.0967978	0.1575	-0.183398	6.57976	0.218446	0.428131	0.00573969	0.0327791	0.267814	0.248077	0.194317	-0.352374	no
HPCAL1	0.366586	4.00247	0.00537227	0.0130892	-0.163308	3.43734	0.540541	0.733249	0.0078968	0.0329557	0.26881	0.177866	0.120883	-0.557174	no
FOXRED2	0.568639	7.99892	1.05413e-08	9.36478e-08	0.207649	7.11524	0.230704	0.440114	0.00691655	0.0329495	0.26881	0.139004	0.107185	-0.375028	no
GJC1	0.556773	6.72748	6.12138e-10	6.86568e-09	0.21579	5.55459	0.195477	0.399867	0.00510729	0.0330889	0.269673	0.111412	0.0870316	-0.356295	no
SEPT5-GP1BB	-0.799298	3.57598	6.192e-07	3.91512e-06	-0.186368	3.29339	0.420393	0.630781	0.0109066	0.0332073	0.270414	0.191452	0.287071	0.584422	no
NHSL1	0.574109	3.87827	3.96682e-05	0.000167104	0.0926302	3.90812	0.723851	0.862539	0.00711449	0.0332401	0.270457	0.286431	0.199987	-0.518282	no
MDH1	-0.190056	7.70214	0.0393551	0.0739313	0.115583	8.53408	0.446474	0.653215	0.00420816	0.0332792	0.270552	0.393873	0.482186	0.291861	no
SESN2	0.685623	6.38888	2.21612e-08	1.88237e-07	0.336925	5.70258	0.0911862	0.241807	0.00553719	0.0334077	0.271372	0.165333	0.128442	-0.364251	no
ZBTB3	0.464403	2.35468	0.0442147	0.0815091	-0.0902655	3.63797	0.646547	0.81137	0.00862077	0.0334651	0.271614	0.687712	0.463788	-0.56834	no
MDM2	0.83092	7.76467	6.0697e-18	2.04464e-16	0.486403	6.2973	0.00123145	0.0103442	0.00598275	0.0335744	0.271892	0.0942484	0.0735192	-0.358347	no
METTL17	-0.289139	6.11521	0.0070831	0.0167329	0.0869657	5.86772	0.604032	0.780441	0.00542275	0.0335822	0.271892	0.182055	0.234111	0.362822	no
ATP6V0E1	-0.0976965	6.71996	0.260973	0.357304	0.311758	5.80562	0.0809575	0.223824	0.0069199	0.0335652	0.271892	0.113382	0.149245	0.396486	no
TACC1	1.14918	6.33646	3.7868e-33	5.11995e-31	0.804531	5.38921	3.36231e-07	1.14831e-05	0.00501209	0.0337148	0.272411	0.139262	0.108195	-0.364164	no
FAM120AOS	-0.236008	6.16069	0.016419	0.0348282	0.215864	4.10309	0.226996	0.436734	0.00578356	0.0337294	0.272411	0.0502256	0.0675851	0.428281	no
MOB4	-0.508976	6.52162	8.20029e-08	6.22113e-07	-0.0604022	6.42953	0.740585	0.871495	0.00895217	0.0336832	0.272411	0.201478	0.2731	0.438803	no
HIST1H3H	1.05019	0.513295	0.0619189	0.108301	0.395754	10.2328	0.033384	0.120696	0.00622073	0.0338325	0.272546	394.424	247.399	-0.672907	no
SIPA1	1.10462	4.05998	1.03214e-14	2.43714e-13	0.571737	3.39537	0.0104339	0.0517243	0.00881037	0.0338517	0.272546	0.196766	0.132067	-0.575219	no
CEP250	0.716883	6.19086	1.46828e-14	3.4179e-13	0.270082	5.4101	0.196522	0.401244	0.00936106	0.033857	0.272546	0.160098	0.115894	-0.466151	no
PSMG4	-0.402561	4.06145	0.00263126	0.0069926	0.0804121	3.84863	0.716726	0.857985	0.00602139	0.033849	0.272546	0.170833	0.235075	0.460536	no
MANF	0.147664	6.79616	0.13212	0.203277	0.50671	6.57509	0.00209831	0.0155483	0.00552105	0.0339482	0.273057	0.193276	0.245659	0.345992	no
PTPRG	0.0539686	5.22818	0.6261	0.713416	-0.32802	5.25686	0.0312017	0.11474	0.00588538	0.0342226	0.274366	0.263503	0.20003	-0.397603	no
CXorf40A	0.117051	5.55108	0.262677	0.35889	-0.235259	5.1393	0.121202	0.292914	0.00492182	0.0342078	0.274366	0.205163	0.15928	-0.365207	no
UQCRC2	-0.560789	7.52863	3.13488e-10	3.66168e-09	-0.216721	8.21347	0.153322	0.341832	0.00544047	0.034191	0.274366	0.359137	0.451659	0.330699	no
SEC24B	-0.317513	5.53302	0.000939228	0.00283145	0.0341814	6.04215	0.826685	0.921611	0.00470478	0.034142	0.274366	0.297814	0.376355	0.33768	no
FAM171A2	0.200193	4.08169	0.160084	0.239	-0.377958	3.40158	0.145805	0.331589	0.0109748	0.0342729	0.274389	0.171827	0.112129	-0.615795	no
PTRF	0.829868	5.34645	1.4084e-12	2.37217e-11	0.269969	4.79937	0.379686	0.593304	0.0141328	0.0342812	0.274389	0.213859	0.143122	-0.579422	no
SUCO	0.74263	6.33251	5.50144e-14	1.16024e-12	0.265914	5.19547	0.173485	0.369064	0.0111752	0.0343876	0.274739	0.125938	0.0900991	-0.48313	no
LRRC8A	0.187947	5.45506	0.0687936	0.118519	-0.191352	4.48266	0.246061	0.455908	0.00492017	0.0343808	0.274739	0.129059	0.0981053	-0.39563	no
HSPB11	-0.107413	5.51979	0.306045	0.405568	0.382258	5.78658	0.0600604	0.18268	0.0103484	0.0344087	0.274739	0.245789	0.34238	0.478178	no
GDAP2	0.886968	4.94086	6.17954e-17	1.8883e-15	0.536946	5.29532	0.000264605	0.00312025	0.0048929	0.0344943	0.274976	0.314804	0.245081	-0.361196	no
METTL15	-1.01104	4.35592	2.30099e-08	1.9411e-07	-0.449174	4.59807	0.0091916	0.0473087	0.0116561	0.0344893	0.274976	0.230978	0.341602	0.56456	no
SNX5	-0.291554	8.07962	0.000849487	0.00259259	0.0297012	7.62172	0.839941	0.928148	0.00461895	0.0345817	0.275449	0.161836	0.200333	0.307864	no
PSMA2	-0.364914	7.74628	4.33579e-05	0.000181293	-0.0189514	8.50011	0.904468	0.962402	0.00563558	0.0346497	0.275545	0.37425	0.47114	0.332151	no
LYPLAL1	-0.773156	4.71251	4.42617e-12	6.94535e-11	-0.342441	5.2708	0.054866	0.171853	0.00660873	0.0346451	0.275545	0.320851	0.428386	0.417009	no
MON1A	0.097071	4.9642	0.402271	0.505592	-0.349296	3.95066	0.071931	0.206668	0.00592567	0.0347423	0.276058	0.131175	0.0952912	-0.461078	no
HSPE1-MOB4	-0.308128	8.53438	0.00149727	0.00427978	0.022404	8.67885	0.880358	0.949424	0.00517963	0.0347763	0.276105	0.235865	0.293796	0.316853	no
RHOBTB3	0.311058	6.54376	0.00207005	0.00566909	-0.120582	5.07914	0.518774	0.714526	0.00847431	0.0348584	0.276311	0.0980259	0.0721578	-0.442008	no
FAM21C	-0.219759	6.44995	0.0235274	0.0474782	0.118095	8.04791	0.423891	0.63343	0.00495158	0.0348404	0.276311	0.781863	0.977708	0.322489	no
DNASE1L1	-0.143076	5.22645	0.421624	0.524506	-0.943252	2.57	0.00298925	0.0204182	0.0195377	0.0349325	0.276324	0.0351212	0.0203624	-0.786434	no
DST	1.14138	5.33395	1.63868e-17	5.23424e-16	0.743805	5.53903	7.775e-05	0.00115409	0.00725349	0.0349442	0.276324	0.32574	0.244308	-0.415018	no
RNF149	-0.196389	5.05918	0.115568	0.182185	0.238775	4.92807	0.213189	0.421679	0.00695037	0.0349417	0.276324	0.194806	0.260553	0.419537	no
SF3B6	-0.415599	7.81287	1.25988e-05	6.057e-05	-0.0197754	8.66428	0.915005	0.96747	0.00758256	0.0350476	0.276918	0.395307	0.515028	0.381679	no
MAN2A1	1.02135	5.77849	7.16605e-23	3.95134e-21	0.647491	5.99962	8.26493e-05	0.00120852	0.00683348	0.0352166	0.27803	0.326767	0.250233	-0.38499	no
NOTCH2	0.448763	7.85899	1.52827e-05	7.1624e-05	0.103544	7.72209	0.491503	0.692558	0.0065665	0.0352866	0.278202	0.237844	0.185285	-0.360264	no
CAST	-0.106271	6.7353	0.236978	0.32978	0.219225	6.58872	0.179382	0.377586	0.00431279	0.035295	0.278202	0.210485	0.261449	0.312811	no
CETN2	0.0420942	6.6459	0.651916	0.735472	0.386375	6.32483	0.0142883	0.0650187	0.00497115	0.0353668	0.278423	0.173556	0.218279	0.330772	no
FAM13A	0.0414181	4.99789	0.699534	0.774384	0.459369	4.63493	0.00487431	0.0298816	0.00547999	0.0353796	0.278423	0.153366	0.202414	0.400329	no
IGF2BP3	-0.403749	5.70144	0.00263005	0.00699128	0.0699445	5.56011	0.721447	0.860853	0.00985978	0.035479	0.278843	0.192727	0.265182	0.460425	no
ITGAE	0.455865	5.59567	0.00229827	0.00621415	0.974939	4.27974	3.91681e-06	9.86197e-05	0.00980711	0.0354896	0.278843	0.0756281	0.109003	0.527376	no
DSCC1	-0.274019	5.83978	0.00514091	0.0126158	0.079714	5.75802	0.601835	0.779418	0.00457336	0.03556	0.27895	0.205552	0.260635	0.342526	no
PMS1	-0.564436	4.86877	4.00778e-06	2.14749e-05	-0.149744	5.44625	0.401628	0.613632	0.00640308	0.0355342	0.27895	0.333127	0.441292	0.405659	no
ZFP64	0.38366	5.61412	4.45154e-05	0.000185309	0.0288668	5.17546	0.87348	0.946707	0.00524301	0.0356053	0.279083	0.187262	0.144955	-0.369453	no
MRPS31P5	-0.997745	2.77619	1.17737e-09	1.26075e-08	-0.425969	3.6258	0.050758	0.162868	0.00834262	0.0358449	0.280738	0.39064	0.583345	0.578509	no
HDDC2	-0.819595	7.21023	3.61175e-18	1.25521e-16	-0.489904	6.58794	0.000680861	0.00656901	0.00453504	0.0360604	0.281976	0.148029	0.184469	0.317494	no
C8orf88	0.447632	4.30083	0.000797549	0.00245304	0.982855	3.4812	0.000266757	0.0031344	0.00793073	0.0360402	0.281976	0.108825	0.156433	0.523526	no
FLCN	0.502614	5.14318	3.96221e-07	2.64415e-06	0.143506	5.12481	0.399786	0.611955	0.00510378	0.0362584	0.283074	0.253101	0.195283	-0.374148	no
MRI1	-0.992498	6.05019	4.80195e-19	1.81591e-17	-0.651023	6.17238	4.54449e-06	0.0001113	0.00458575	0.0362365	0.283074	0.246403	0.309019	0.326674	no
FANCG	0.0585339	5.30049	0.562164	0.65679	-0.379274	4.58457	0.0479651	0.156812	0.00710958	0.0363044	0.283209	0.161346	0.116577	-0.46887	no
TXNIP	0.619379	3.41449	5.76419e-05	0.000233357	1.15827	3.17889	4.35276e-07	1.4273e-05	0.00716406	0.0365324	0.284762	0.160454	0.23	0.519473	no
RBL2	-0.31993	6.03511	0.00287931	0.00756221	0.130712	4.64897	0.431228	0.640167	0.00756363	0.0365686	0.284818	0.0786946	0.107267	0.446866	no
TXN	-0.447336	9.06052	1.34639e-06	7.95264e-06	-0.13753	9.63215	0.359112	0.574094	0.00465967	0.0366777	0.285442	0.333946	0.409853	0.295493	no
PPT2-EGFL8	-0.0501136	4.86076	0.688425	0.764882	-0.471331	4.99422	0.00960911	0.0488688	0.00747749	0.0367525	0.285798	0.295061	0.216308	-0.447923	no
NTN1	0.196573	5.20037	0.076463	0.129494	-0.220304	4.37941	0.230127	0.439762	0.00665107	0.0367988	0.285932	0.158405	0.117011	-0.43697	no
WWP1	-0.269047	5.93875	0.00795037	0.0184853	-0.733939	4.16715	0.000970257	0.00862742	0.00831045	0.0368996	0.286037	0.0710029	0.0512864	-0.469303	no
ALDH6A1	-0.207518	4.57439	0.0611942	0.107299	0.206845	5.51356	0.209816	0.418448	0.00661037	0.0368826	0.286037	0.366641	0.484216	0.401285	no
RIDA	-0.354933	5.60431	0.000121595	0.000456848	0.0738694	5.54655	0.690912	0.841993	0.00760034	0.0368842	0.286037	0.204041	0.272843	0.419211	no
NPTX1	0.823453	6.69725	7.21606e-18	2.40616e-16	0.363544	4.51004	0.0902634	0.240383	0.00820483	0.0369667	0.286332	0.0611928	0.0436098	-0.48871	no
NDUFB9	-0.438128	7.37643	5.3348e-06	2.79186e-05	-0.139889	7.66515	0.328382	0.544577	0.00401349	0.0370694	0.286901	0.278835	0.339532	0.284137	no
MAGOH	-0.257797	6.69299	0.00719852	0.016965	0.0756372	7.22998	0.625357	0.796012	0.00495541	0.0371296	0.287141	0.333246	0.416055	0.320186	no
SLC25A35	-0.762299	5.73084	1.24375e-11	1.80792e-10	-0.339911	5.05657	0.0802923	0.222796	0.00633803	0.0371906	0.287388	0.138573	0.18481	0.415389	no
SPDYC	0.0071453	2.23793	0.977652	0.986447	-0.800889	2.34071	0.0132627	0.0614855	0.0154033	0.0373271	0.287554	0.289496	0.165177	-0.809535	no
NSL1	-0.0664468	6.57282	0.464601	0.5668	0.281733	6.29201	0.0469322	0.154304	0.005087	0.0373468	0.287554	0.173884	0.219533	0.336312	no
ASCC1	-0.0874137	5.56322	0.341749	0.443124	0.26533	5.86799	0.109138	0.274026	0.00508081	0.0374247	0.287554	0.271337	0.342686	0.336799	no
TPMT	-0.103528	5.60414	0.321698	0.421599	0.323425	4.92223	0.0468884	0.154259	0.00669566	0.0373942	0.287554	0.126826	0.169091	0.414954	no
FNBP1L	0.0334548	5.3283	0.762405	0.825645	0.456183	4.79156	0.00398853	0.0256294	0.0065156	0.0373984	0.287554	0.154568	0.206782	0.41987	no
TCEB3	-0.32137	7.08379	0.000298567	0.00102038	0.144028	5.3446	0.545714	0.737633	0.00973123	0.0374461	0.287554	0.0627668	0.0857299	0.449796	no
PRSS23	-1.2675	4.41712	6.0311e-18	2.03859e-16	-0.702624	4.23558	0.00015133	0.00198094	0.0106828	0.0372648	0.287554	0.203825	0.292966	0.5234	no
RBM11	0.257473	3.04498	0.162611	0.241967	0.956935	3.04355	0.000544633	0.0054917	0.0148972	0.0373802	0.287554	0.163779	0.266834	0.704189	no
CMSS1	-0.707462	6.51317	4.21414e-12	6.64435e-11	-0.333601	6.37241	0.0379449	0.132619	0.0061106	0.0376381	0.288803	0.203747	0.261633	0.360771	no
RCCD1	0.43986	4.83655	8.84439e-05	0.000342062	-0.0186745	3.73116	0.946716	0.983823	0.00693648	0.0376845	0.288934	0.122012	0.0873177	-0.482681	no
TBC1D3P1-DHX40P1	-0.155542	3.4379	0.320882	0.421158	0.300534	5.3798	0.0742285	0.211622	0.00761922	0.0377637	0.289164	0.779766	1.06539	0.450275	no
TMEM168	-0.498415	5.01022	4.2892e-05	0.000179643	-0.0227159	5.09779	0.924465	0.972407	0.00932524	0.0377732	0.289164	0.195507	0.270248	0.467066	no
HYI	-0.225513	3.05469	0.155974	0.233854	0.33602	3.18331	0.130193	0.30749	0.00753302	0.0379714	0.290454	0.234695	0.337334	0.523389	no
EIF1B	0.989021	7.01773	1.6261e-24	1.02882e-22	1.38523	7.13507	1.33205e-16	2.34774e-14	0.00746989	0.038019	0.290593	0.226025	0.294917	0.383823	no
CPNE3	-0.219196	7.40429	0.0363505	0.0690891	0.119484	7.29754	0.426871	0.636388	0.00536076	0.0381132	0.291086	0.203226	0.254666	0.325521	no
SLC12A9	-0.211984	4.36866	0.127711	0.197771	-0.673699	4.27722	8.01605e-05	0.00117911	0.00847538	0.0382698	0.291608	0.256354	0.183484	-0.482481	no
N4BP2	0.407474	4.25383	0.00109008	0.00322129	0.00310851	4.65061	1	1	0.00635425	0.0382451	0.291608	0.390559	0.292073	-0.419212	no
ZNF227	0.839332	4.27546	3.09023e-13	5.95039e-12	1.33848	3.57691	1.23723e-10	9.18154e-09	0.00610065	0.0382703	0.291608	0.118135	0.164035	0.473562	no
RNF128	0.206079	4.42163	0.128398	0.198696	-0.209955	4.56716	0.219464	0.429357	0.00646015	0.0383163	0.291732	0.290547	0.213312	-0.445806	no
FOXF1	-0.522765	2.53413	0.00302886	0.00791706	-1.20521	2.33153	1.43121e-05	0.000292044	0.0109628	0.0384196	0.292292	0.231947	0.141923	-0.708682	no
MYO1E	0.845914	4.40175	1.27626e-13	2.576e-12	0.457947	4.62505	0.0082635	0.043499	0.00576272	0.0385225	0.292567	0.323534	0.244636	-0.403282	no
MOCS2	-0.288402	6.57121	0.00118439	0.00347295	0.0406562	5.95471	0.802553	0.906212	0.0043728	0.0385449	0.292567	0.151274	0.188284	0.315748	no
SLC39A10	-0.515141	7.41804	1.07268e-08	9.50387e-08	-0.47105	6.42132	0.00270783	0.0188213	0.00644305	0.038489	0.292567	0.276673	0.357498	0.369754	no
SBNO2	0.176049	4.94547	0.0978604	0.158653	-0.289353	3.70063	0.152365	0.340717	0.00711865	0.0387522	0.293857	0.113915	0.0813245	-0.486198	no
SRCAP	0.43198	8.73677	9.29942e-06	4.58697e-05	0.134237	7.35829	0.350548	0.567291	0.00502618	0.0387746	0.293857	0.0987407	0.0795381	-0.312	no
LRFN1	0.166266	4.86942	0.151077	0.227376	-0.295744	3.7008	0.115512	0.284812	0.00730797	0.0388747	0.294388	0.134351	0.0953329	-0.494963	no
ASAH1	0.0897698	5.43473	0.390988	0.493864	0.495918	5.75286	0.00249802	0.0176615	0.00694015	0.0389088	0.29442	0.26207	0.345037	0.3968	no
NUDCD1	-0.390996	5.0514	0.00579184	0.0140077	0.0374179	5.73799	0.849549	0.933228	0.00786786	0.0390066	0.294933	0.345779	0.461102	0.415237	no
SBF2	-0.123696	5.29294	0.21742	0.307529	0.343274	3.99447	0.0704738	0.203981	0.00698126	0.039067	0.295163	0.0891413	0.122777	0.461868	no
KIAA0101	0.0175733	6.58032	0.854863	0.89808	0.343098	7.43154	0.0190239	0.0800191	0.00482183	0.0391138	0.29529	0.377453	0.468682	0.312312	no
ANAPC10	-0.553481	5.05492	8.85996e-07	5.43829e-06	0.03466	7.74147	0.823204	0.919052	0.00666458	0.039215	0.295826	0.256879	0.341469	0.410664	no
HIP1	0.418145	6.04861	1.39074e-05	6.59935e-05	0.0326561	5.16176	0.872985	0.946541	0.00678801	0.0394717	0.297307	0.142962	0.108107	-0.403164	no
UBAC2	-0.801497	5.91173	3.42878e-14	7.52045e-13	-0.375967	4.99145	0.0350838	0.125145	0.00714665	0.0394696	0.297307	0.117803	0.156729	0.411895	no
DPM3	0.172584	3.84643	0.240592	0.334224	0.642788	4.73312	0.000288828	0.0033264	0.0080448	0.0395202	0.297444	0.394036	0.543396	0.463675	no
NSMCE2	-0.417715	4.96357	0.00020944	0.000741453	-0.0390246	5.35709	0.830391	0.922737	0.0051687	0.0397606	0.299026	0.282407	0.364512	0.36819	no
IFRD1	0.348391	6.58476	0.000552645	0.00176353	0.70972	5.91029	6.63944e-06	0.000153469	0.00561879	0.0398161	0.299095	0.127396	0.162162	0.348118	no
KIAA1143	-0.0470286	6.66596	0.64592	0.730601	0.339948	5.37071	0.0574256	0.17751	0.00603226	0.0398307	0.299095	0.0780957	0.101065	0.371974	no
SNHG10	-0.125829	6.91006	0.226607	0.318061	0.341506	4.97151	0.0225674	0.0906923	0.0115291	0.0399255	0.299578	0.0815174	0.125655	0.624286	no
PHLDA2	-0.565742	2.36571	0.0026661	0.00706995	0.088054	3.0732	0.762652	0.883599	0.00911775	0.0400014	0.299919	0.317802	0.489866	0.624258	no
TNKS1BP1	-0.0595527	5.52313	0.615137	0.704257	-0.530291	5.152	0.0109749	0.0533302	0.0111245	0.0401466	0.30055	0.219871	0.156535	-0.49017	no
XRCC2	-0.68576	5.25695	1.19084e-07	8.75827e-07	-0.245907	4.46145	0.161308	0.354589	0.0066307	0.0401465	0.30055	0.125946	0.169294	0.42673	no
GPAT3	0.675851	3.66091	2.82487e-06	1.56638e-05	0.208342	3.71261	0.293707	0.510458	0.00696572	0.0401809	0.300561	0.335944	0.237431	-0.500712	no
CMC1	0.115812	5.2425	0.265955	0.362315	0.480243	5.40553	0.00317651	0.0213815	0.00481252	0.0402093	0.300561	0.241798	0.309127	0.354395	no
S100A13	0.383952	5.76432	0.00589533	0.0142371	0.768826	5.88492	5.19905e-06	0.000125158	0.00658718	0.040467	0.302258	0.22945	0.29567	0.36581	no
LINC00649	0.86582	2.03372	9.62451e-06	4.72903e-05	0.345579	4.44639	0.0682413	0.199864	0.0094224	0.040516	0.302394	1.38409	0.966198	-0.518541	no
SGMS1	0.43193	5.54813	3.62419e-05	0.000154384	0.0126916	4.4475	0.949295	0.98497	0.00632326	0.0405917	0.302582	0.128927	0.0958893	-0.427111	no
BMI1	0.127603	7.72302	0.181279	0.264131	-0.182322	5.87677	0.232427	0.441779	0.00485836	0.0406027	0.302582	0.0704242	0.0562727	-0.323634	no
STAU2	-0.0432652	5.38816	0.67929	0.757085	0.336189	5.22363	0.0395877	0.136474	0.00542686	0.040686	0.302973	0.182917	0.236179	0.36869	no
STK3	-0.260906	4.50003	0.0448833	0.0826027	0.159584	4.78772	0.330859	0.547181	0.00614889	0.0408184	0.303724	0.254708	0.338148	0.408811	no
PGAP1	0.086058	5.32046	0.397969	0.501079	0.667733	4.75267	0.00682324	0.0378557	0.0153745	0.0408485	0.303724	0.141231	0.21054	0.576035	no
NFU1	-0.288452	5.52639	0.00249856	0.0066904	0.0399878	5.9662	0.800146	0.905113	0.00421759	0.0409264	0.304065	0.308311	0.38384	0.316121	no
FRG1	-0.36419	4.67618	0.00248588	0.00666366	0.0129924	5.82239	0.953957	0.98784	0.00562404	0.0409562	0.304065	0.472416	0.608876	0.366091	no
ARID1B	0.0782365	5.9361	0.485699	0.586546	-0.26012	5.30884	0.1192	0.289922	0.00515171	0.0410111	0.304243	0.172748	0.134942	-0.356323	no
DTNA	-0.567897	5.70208	2.54944e-06	1.42405e-05	-0.132525	5.17092	0.435887	0.644257	0.00753389	0.041061	0.304384	0.14239	0.190915	0.423083	no
ZMIZ1	0.0545945	5.46835	0.610772	0.700316	-0.391474	4.1973	0.0771264	0.217062	0.00767184	0.041138	0.304725	0.103976	0.0747914	-0.47531	no
ZNF362	0.740684	5.14162	8.93403e-10	9.80855e-09	0.217945	3.2462	0.35794	0.573145	0.00972925	0.0412539	0.305353	0.0789335	0.0537092	-0.55547	no
IPO8	0.10573	7.0688	0.353883	0.455091	-0.198508	6.83701	0.178704	0.376721	0.0051433	0.0413347	0.305721	0.210746	0.169102	-0.317606	no
EIF4B	0.0940892	8.82579	0.357357	0.458722	-0.436486	7.86632	0.103406	0.263688	0.0166681	0.0414686	0.306251	0.13225	0.0907322	-0.543577	no
COASY	0.274173	6.8389	0.00353335	0.0090771	-0.0504459	5.95477	0.738722	0.870333	0.00529223	0.041458	0.306251	0.134386	0.106089	-0.341106	no
ZNF649	0.694456	3.50352	4.54765e-06	2.41579e-05	0.143859	3.20797	0.602588	0.779802	0.00962454	0.0415775	0.306825	0.227418	0.151113	-0.589713	no
H2AFZ	-0.0325926	10.282	0.703606	0.777669	0.224836	10.1404	0.117356	0.287382	0.0033528	0.0416881	0.307411	0.199973	0.236712	0.243333	no
SNTB2	0.249185	5.86979	0.00671185	0.0159976	-0.0784577	5.02902	0.606506	0.781796	0.00445173	0.0417517	0.307649	0.149058	0.117335	-0.345247	no
POM121C	0.220555	6.91417	0.0265975	0.0527991	-0.104931	6.73927	0.461399	0.665609	0.00596331	0.0419526	0.308206	0.240489	0.189757	-0.341819	no
TIMM10B	-0.562719	5.87477	1.61688e-07	1.15894e-06	-0.118134	4.47551	0.631008	0.799797	0.00695585	0.0418786	0.308206	0.0777762	0.105068	0.433919	no
TMEM254	-0.572039	4.94351	1.50927e-06	8.80673e-06	-0.0948609	3.71062	0.631061	0.799797	0.0070642	0.0419432	0.308206	0.0892485	0.12257	0.457709	no
EPAS1	0.416141	4.21688	0.000783916	0.00241563	0.907177	3.28	1.08792e-05	0.000231418	0.00643187	0.0419128	0.308206	0.10837	0.149328	0.462525	no
LINC01296	0.262371	5.38978	0.0121995	0.0269854	-0.115656	7.0163	0.489897	0.691545	0.00806217	0.0421043	0.30909	0.787822	0.600606	-0.39145	no
TMEM206	0.661557	5.28435	6.39412e-09	5.93697e-08	0.201435	5.36001	0.252743	0.463763	0.0047343	0.0421834	0.309439	0.233728	0.29526	0.337156	no
TCF20	0.451052	6.34132	1.65533e-05	7.69216e-05	0.0675691	5.00631	0.727153	0.863952	0.00695314	0.0424301	0.310594	0.10759	0.0815337	-0.400079	no
NCAPG2	-0.159083	7.43785	0.071589	0.122501	0.167755	7.47813	0.283382	0.499193	0.00518914	0.0424356	0.310594	0.235197	0.292317	0.313665	no
COA6	-0.0760206	6.44113	0.407082	0.510403	0.276911	6.38614	0.0730525	0.209115	0.00560376	0.0423913	0.310594	0.206529	0.261894	0.342639	no
NARS2	0.172522	5.84415	0.0664927	0.115077	-0.164129	5.27367	0.298475	0.515477	0.00513444	0.0424886	0.310751	0.180097	0.140952	-0.353571	no
MKL1	0.229429	5.11539	0.0319079	0.0617754	-0.164277	4.89504	0.361994	0.577108	0.00657053	0.0425865	0.311005	0.214533	0.160581	-0.417897	no
C5orf45	-0.581843	3.65757	0.00056283	0.00179383	0.0417755	3.19025	0.896288	0.95792	0.0127885	0.0425789	0.311005	0.154839	0.236511	0.611139	no
PRDX6	-0.0422698	9.03375	0.624219	0.71193	0.231127	9.15692	0.113893	0.282089	0.00376321	0.0427354	0.311399	0.241041	0.288501	0.259298	no
LSM14A	-0.207083	7.7262	0.0155079	0.0331448	0.0999177	6.90064	0.493558	0.694069	0.00438366	0.0426898	0.311399	0.126933	0.155512	0.292957	no
ENPP4	-0.0490504	5.02359	0.707044	0.779724	0.477374	5.40003	0.0275651	0.10533	0.0129784	0.042732	0.311399	0.254786	0.364447	0.516421	no
UBB	-0.38631	10.3422	0.000347889	0.00116951	-0.0283957	11.256	0.863555	0.941696	0.00688104	0.0428102	0.311713	0.434521	0.551539	0.344035	no
FEZ1	1.26083	4.41585	5.1386e-25	3.47383e-23	0.776435	3.39311	0.000300424	0.00341833	0.00775886	0.0429106	0.312213	0.137745	0.0953256	-0.531061	no
KARS	-0.531234	7.6678	1.20098e-07	8.82626e-07	-0.172036	8.07224	0.293597	0.510373	0.00662854	0.043007	0.312683	0.287833	0.365834	0.345956	no
CENPB	-0.0871947	6.83773	0.386752	0.489453	-0.4688	4.6051	0.00905203	0.0468995	0.00637342	0.0430448	0.312727	0.0624574	0.0473183	-0.400474	no
FAM63A	0.392307	3.59178	0.0210154	0.0430962	-0.0884666	3.68991	0.728979	0.864973	0.00687135	0.0431813	0.313056	0.275595	0.196582	-0.487422	no
NUS1	-0.364323	8.17926	3.51351e-05	0.000150123	-0.698545	5.58592	9.08463e-06	0.000199256	0.0057137	0.0431503	0.313056	0.0435842	0.0342606	-0.347255	no
SH3BGRL	0.233435	6.0729	0.0137999	0.0299808	0.584466	6.00263	5.68697e-05	0.000899526	0.00524634	0.0432173	0.313056	0.193598	0.2452	0.340894	no
PARP3	1.08217	3.54428	2.97087e-13	5.74951e-12	1.97309	1.41131	1.9883e-07	7.32258e-06	0.0132483	0.0432174	0.313056	0.0324506	0.0599982	0.886674	no
DCAF11	-0.157443	6.13684	0.114071	0.180256	-0.552259	4.44335	0.00161553	0.012725	0.00620187	0.0432791	0.313231	0.0770779	0.0581053	-0.407647	no
UBE2E1	-0.562986	7.88143	1.21498e-09	1.29502e-08	-0.264901	6.89876	0.0662402	0.195804	0.00396673	0.0433053	0.313231	0.116836	0.142344	0.284889	no
COX7A2	-0.198759	7.65229	0.15083	0.227073	0.121094	7.93421	0.409874	0.621453	0.00513422	0.0434373	0.313955	0.268104	0.331448	0.305988	no
ESYT2	-0.261563	7.11185	0.00426856	0.0107416	0.0918877	6.12124	0.534939	0.728392	0.00575934	0.0435712	0.314691	0.112557	0.142505	0.340365	no
MRPS11	-0.0399938	5.97672	0.683071	0.760166	0.286279	5.86306	0.0650864	0.193146	0.0044587	0.0436065	0.314716	0.2008	0.248766	0.309027	no
COMMD2	0.0107096	6.95039	0.91151	0.937146	0.341185	6.3956	0.0143928	0.0652836	0.00496145	0.0437119	0.315245	0.149277	0.186239	0.319169	no
ATP5J	-0.155444	7.81006	0.144621	0.219321	0.277213	7.88414	0.13575	0.315259	0.00991584	0.0437743	0.315464	0.217835	0.291146	0.41851	no
PSMA4	-0.301281	8.42444	0.00165493	0.00466558	0.0328494	9.52984	0.831009	0.923031	0.00588247	0.0438128	0.31551	0.47464	0.592502	0.319987	no
TMEM132E	2.33166	3.8017	4.32093e-48	1.42159e-45	1.65154	2.76005	6.05852e-08	2.5125e-06	0.0103565	0.0439537	0.315831	0.140688	0.0833309	-0.755574	no
C14orf2	-0.317222	7.2042	0.00469532	0.0116674	0.0358898	7.13245	0.816918	0.914896	0.00614849	0.043952	0.315831	0.20499	0.259498	0.340175	no
SRSF12	-0.175317	4.31732	0.149662	0.225659	0.320405	3.41747	0.158351	0.350258	0.00694383	0.0439524	0.315831	0.115273	0.161783	0.489011	no
COPZ1	-0.0347587	8.21714	0.687384	0.764018	0.257152	7.37154	0.0772535	0.217172	0.00417615	0.044026	0.316057	0.120751	0.146344	0.277336	no
N6AMT1	-0.195877	3.40956	0.204621	0.292232	0.327849	3.46611	0.109084	0.273958	0.00817366	0.0440495	0.316057	0.220352	0.310782	0.496092	no
INO80C	-0.0245019	5.31192	0.804531	0.859386	0.329883	5.51727	0.0284591	0.107787	0.00480795	0.0441053	0.316227	0.237087	0.301401	0.346269	no
TMEFF1	0.291006	5.46026	0.00303743	0.00793526	-0.16744	3.61652	0.469751	0.673509	0.00783	0.0442168	0.316796	0.074264	0.0534472	-0.47455	no
VDAC1	-0.643639	8.76094	5.44774e-13	9.99428e-12	-0.357488	8.74146	0.0128909	0.0601236	0.00416911	0.044446	0.317974	0.221646	0.267708	0.272402	no
NDUFA6	-0.307668	6.12833	0.00293285	0.00769056	0.013858	6.68719	0.920341	0.97026	0.00469477	0.0444302	0.317974	0.321251	0.398018	0.309132	no
AHCYL1	0.326465	7.21844	0.00037807	0.00125811	0.0550307	6.85924	0.720277	0.860358	0.00409418	0.0445044	0.318161	0.20113	0.164913	-0.286423	no
SAP30	-0.115307	5.08336	0.255922	0.351754	0.233042	5.54793	0.117555	0.287481	0.00455235	0.0445727	0.318418	0.301108	0.38008	0.336026	no
C6orf136	0.304531	3.93958	0.0257757	0.0513122	0.758728	3.85127	5.09442e-05	0.000822945	0.00607426	0.0446202	0.318526	0.208185	0.283765	0.446831	no
SOX2	0.990518	3.7482	5.64606e-11	7.42032e-10	0.41209	2.81364	0.0861106	0.232916	0.0105849	0.0448007	0.319382	0.141273	0.0948142	-0.57531	no
CHST14	0.275424	4.54056	0.0429343	0.0796394	-0.170108	3.89234	0.366721	0.58172	0.00795055	0.0448051	0.319382	0.175855	0.127162	-0.467721	no
ARF4	0.0191003	7.98666	0.840638	0.887105	0.343443	7.63537	0.0248298	0.0977932	0.00524306	0.0451743	0.321781	0.171764	0.213134	0.311337	no
PIEZO1	0.372712	6.25494	9.29854e-05	0.000358027	-0.0453564	5.06962	0.835907	0.925496	0.00856698	0.0453249	0.322072	0.0965573	0.0715803	-0.431823	no
LSM8	0.141843	6.15457	0.106139	0.169816	0.44152	6.48262	0.00163562	0.0128532	0.00400053	0.045365	0.322072	0.276668	0.337193	0.285422	no
MRPS22	0.227705	6.17754	0.0196651	0.0407248	0.561294	6.93484	0.000506845	0.00521643	0.00527946	0.0452693	0.322072	0.37018	0.462715	0.321897	no
NOP10	-0.283981	6.67555	0.00918903	0.0210138	0.102211	6.60615	0.50319	0.7014	0.00743169	0.0453788	0.322072	0.21068	0.272762	0.372588	no
OSTC	-0.513907	7.3439	4.43136e-08	3.55879e-07	-0.129005	6.53035	0.431325	0.640177	0.00727697	0.0453134	0.322072	0.123292	0.159693	0.373222	no
CLPB	0.333304	5.59877	0.00459628	0.0114588	-0.118602	6.69622	0.570697	0.756554	0.0119091	0.0455186	0.322831	0.612111	0.443348	-0.465353	no
AGO2	0.281586	5.41722	0.00484423	0.0119801	-0.0994869	5.23388	0.574875	0.759473	0.00695124	0.0455708	0.322969	0.247412	0.186815	-0.405302	no
ACER3	-0.241258	5.6773	0.0129082	0.0283631	0.155394	4.99496	0.41181	0.622541	0.00640352	0.0458641	0.324813	0.133153	0.17263	0.374595	no
HEXDC	-0.250581	3.73961	0.164492	0.244084	-0.717099	3.50022	0.00117062	0.00991597	0.00655625	0.0460483	0.325181	0.226025	0.16068	-0.492292	no
GPC1	0.867476	4.60955	1.55083e-11	2.20558e-10	0.479069	4.26746	0.00732194	0.0398168	0.00559475	0.0460203	0.325181	0.1984	0.148787	-0.415166	no
HOXA9	1.13185	7.1845	4.60004e-36	8.10757e-34	1.48427	5.37779	1.28355e-20	3.51907e-18	0.00532007	0.0459708	0.325181	0.0597211	0.0755844	0.339847	no
AP3M1	-0.784477	6.81778	2.74465e-13	5.32215e-12	-0.414637	6.51338	0.00521379	0.0312637	0.00668754	0.0460211	0.325181	0.181934	0.233267	0.358572	no
HPRT1	-0.354413	8.04729	3.35621e-05	0.000143962	0.000827059	8.5463	0.995621	1	0.00670105	0.0460832	0.325194	0.30458	0.385787	0.340984	no
SMURF1	0.167573	5.26991	0.0840762	0.140655	-0.237188	3.90519	0.188898	0.39185	0.00607895	0.046229	0.325522	0.108377	0.0804153	-0.430519	no
SSBP1	-0.551281	7.90217	4.07518e-09	3.9241e-08	-0.217421	8.55875	0.154627	0.343578	0.00588997	0.0461695	0.325522	0.350762	0.437839	0.319907	no
TMEM70	-0.356703	5.66497	9.44852e-05	0.000363572	-0.00639705	6.53331	0.97854	0.999588	0.0056798	0.046208	0.325522	0.405519	0.512223	0.337002	no
THAP3	-0.122333	5.6892	0.243008	0.337055	0.342621	3.71243	0.0803275	0.222831	0.00632941	0.046278	0.325634	0.0488867	0.0670584	0.455977	no
TRAPPC10	0.0229732	6.49126	0.816832	0.868483	-0.113058	5.99779	0.453802	0.659068	0.00562746	0.0464899	0.326891	0.0616482	0.0470698	-0.389257	no
MICB	1.1094	3.50346	2.73756e-15	6.90794e-14	0.675226	3.81454	0.00027079	0.0031667	0.00604083	0.0465913	0.327178	0.350603	0.254736	-0.460835	no
STX4	0.194323	5.37755	0.0644442	0.112003	-0.188608	4.66374	0.2558	0.466509	0.00645062	0.0466233	0.327178	0.155268	0.118091	-0.394859	no
IVD	-0.368614	6.12471	6.80135e-05	0.000269704	-0.0265451	5.77276	0.85941	0.939252	0.00502137	0.0466304	0.327178	0.180529	0.22579	0.322755	no
C4orf36	0.753137	0.485733	0.0106061	0.0238565	-0.22187	0.939729	0.647498	0.811944	0.0187871	0.0468552	0.327642	0.478541	0.244933	-0.966257	no
ZSCAN30	0.462289	4.59135	4.51354e-05	0.000187494	-0.0134197	3.31002	1	1	0.00714555	0.0469303	0.327642	0.113225	0.0820833	-0.464026	no
BRSK2	0.559602	5.42074	2.87296e-05	0.000125525	0.157597	4.11673	0.408765	0.620407	0.0064231	0.046952	0.327642	0.121375	0.0906095	-0.421733	no
SKP2	0.193456	7.62355	0.0228577	0.046335	-0.0897602	6.72566	0.547081	0.73847	0.0046683	0.0467987	0.327642	0.139589	0.113609	-0.297105	no
MRPL15	-0.531944	7.17664	1.21577e-08	1.06664e-07	-0.181075	7.19613	0.24122	0.450916	0.0062722	0.0468865	0.327642	0.226508	0.286369	0.338313	no
METTL5	-0.775188	6.19451	1.06921e-16	3.18824e-15	-0.385696	6.28399	0.0276993	0.105679	0.00729418	0.0469393	0.327642	0.235739	0.30633	0.377897	no
ATG14	-0.269872	4.68574	0.0183266	0.0383471	0.19279	3.77416	0.311981	0.528627	0.00648429	0.0468314	0.327642	0.109971	0.14954	0.443409	no
OSGEPL1	-0.78135	3.32687	5.77883e-07	3.68933e-06	-0.264633	3.80214	0.244438	0.454265	0.00892881	0.046963	0.327642	0.301359	0.427558	0.504636	no
PTRHD1	-0.355432	5.09447	0.00161715	0.00457082	0.00623414	5.07415	1	1	0.0048937	0.0470145	0.327769	0.21428	0.271566	0.341804	no
GLRX2	-0.333227	4.70993	0.00638748	0.0153021	0.0731953	5.20026	0.668803	0.825549	0.00697488	0.0470755	0.327961	0.310749	0.408227	0.393625	no
USB1	0.15469	6.69823	0.115853	0.182546	-0.249642	4.12271	0.147627	0.334192	0.00657926	0.0473388	0.329562	0.0443635	0.0328621	-0.432948	no
C14orf80	0.655945	4.92843	1.00862e-07	7.52459e-07	0.236263	4.28806	0.264049	0.477057	0.00746744	0.0474384	0.329749	0.187294	0.137807	-0.44265	no
MINOS1	-0.106647	6.96324	0.337572	0.438688	0.233286	6.93157	0.118959	0.289836	0.00576425	0.047474	0.329749	0.2087	0.261745	0.326733	no
ATP5C1	-0.535087	8.28835	1.89851e-09	1.93578e-08	-0.182139	8.90441	0.255973	0.466566	0.00677165	0.0474997	0.329749	0.347626	0.439628	0.338745	no
BCKDHB	-0.328804	4.72554	0.0298443	0.0582981	0.13093	5.02124	0.451579	0.657763	0.00942126	0.0474116	0.329749	0.262531	0.358572	0.449774	no
FANCI	0.15492	7.80443	0.101792	0.163856	0.448795	8.07012	0.00215848	0.015816	0.00444757	0.0475636	0.32996	0.269902	0.327798	0.280372	no
FAM110A	0.485916	2.03646	0.0121583	0.0269063	-0.0788698	5.24647	0.740573	0.871495	0.0152053	0.0476134	0.330073	2.57202	1.70757	-0.590959	no
PGAP3	0.181112	2.80142	0.372757	0.47497	-0.583211	2.05199	0.0740227	0.211096	0.0195216	0.0478246	0.330078	0.212772	0.126597	-0.749063	no
LRRC45	0.139213	4.7318	0.303239	0.402529	-0.382327	3.39284	0.0850009	0.2308	0.00865774	0.0478491	0.330078	0.0945164	0.0645172	-0.550882	no
PARG	0.239845	6.39761	0.0188049	0.0392314	-0.0929039	6.51339	0.554942	0.744175	0.00607833	0.0478006	0.330078	0.256372	0.201907	-0.344546	no
TIMM23B	-0.441989	4.3942	0.000809748	0.0024844	-0.105874	7.46663	0.47935	0.682809	0.00447926	0.0477773	0.330078	1.8851	2.35828	0.323092	no
ATG5	0.0404924	5.84946	0.6818	0.759093	0.387526	5.32395	0.0103906	0.0515351	0.00480893	0.0477597	0.330078	0.152763	0.192896	0.336526	no
TM2D1	0.021881	5.25457	0.83235	0.880902	0.442116	4.52697	0.0207785	0.0851679	0.00690561	0.0478268	0.330078	0.128329	0.170559	0.410425	no
DNAJB4	-0.293154	4.50419	0.0703707	0.120751	0.232342	3.52683	0.306476	0.523162	0.00912829	0.0477461	0.330078	0.0982799	0.139785	0.508238	no
ERF	-0.259134	5.40578	0.0470597	0.0860944	-0.784245	3.68543	0.000544718	0.0054917	0.0116115	0.0478914	0.330139	0.0802677	0.05557	-0.530513	no
COX7B	-0.270543	7.60558	0.00723686	0.0170472	0.0941665	8.60128	0.556297	0.745203	0.00725079	0.0479482	0.330298	0.430857	0.549319	0.350438	no
SUN2	0.672163	5.53658	1.265e-12	2.15398e-11	0.292338	5.14955	0.11123	0.277723	0.00722112	0.0481505	0.33146	0.214437	0.16204	-0.404202	no
CNOT1	-0.0132547	6.33757	0.889639	0.92254	-0.00815476	6.84563	0.96339	0.992605	0.00479272	0.0483145	0.332356	0.209342	0.171934	-0.284007	no
GDPGP1	0.314117	2.17446	0.17604	0.25783	-0.298011	3.20205	0.211157	0.419903	0.0136125	0.048477	0.333241	0.665045	0.431781	-0.62315	no
EFCAB7	-0.143142	3.52327	0.420941	0.523854	0.42077	4.10919	0.0475492	0.155658	0.0132895	0.0485506	0.333514	0.293437	0.430942	0.554442	no
RMDN1	-0.0800415	5.45236	0.39616	0.499374	0.307577	5.49744	0.0588455	0.180512	0.00661344	0.0486993	0.334302	0.222671	0.290276	0.382516	no
EIF4EBP2	-0.266839	8.61944	0.0025857	0.00688822	0.093068	5.00596	0.592935	0.773358	0.00552236	0.0489262	0.335625	0.0182119	0.0230662	0.340899	no
CNPY3	0.303017	5.36586	0.00478275	0.0118548	-0.0824347	4.47549	0.663948	0.821871	0.0065853	0.0490826	0.335762	0.153375	0.115626	-0.4076	no
NDUFV3	-0.418286	6.07046	6.74289e-05	0.000267708	-0.0863976	6.27359	0.544963	0.737123	0.00518203	0.0490548	0.335762	0.261417	0.32531	0.315461	no
MPDU1	-0.383209	6.46661	7.34782e-05	0.000288936	-0.0509315	6.11033	0.726992	0.863952	0.00511983	0.0489841	0.335762	0.171216	0.213127	0.3159	no
ARAF	-0.0680807	6.23274	0.473258	0.574667	0.300628	4.87694	0.0449926	0.149672	0.00536159	0.0490609	0.335762	0.089002	0.113864	0.355397	no
CDC25B	0.455275	6.60279	2.4222e-06	1.363e-05	0.159107	6.0383	0.337896	0.554192	0.00470528	0.0493582	0.33722	0.164335	0.132425	-0.311464	no
LDHA	-0.333319	10.2095	0.000265403	0.00091656	-0.00577116	10.7259	0.970217	0.995223	0.00602558	0.0493643	0.33722	0.316341	0.393011	0.31309	no
CAMSAP3	0.493439	3.97653	0.000218139	0.00076757	0.0778049	3.81837	0.733018	0.86718	0.0058552	0.0494156	0.337336	0.235088	0.175018	-0.425703	no
SLC25A46	0.225765	6.8892	0.0155892	0.0333042	-0.225867	5.11505	0.320566	0.537818	0.0114584	0.0494598	0.337404	0.0800437	0.057959	-0.465755	no
DHX34	0.275139	5.91102	0.00657736	0.0157052	-0.0654896	5.70222	0.694282	0.844536	0.00609059	0.0495848	0.338022	0.240164	0.18704	-0.360674	no
SLC5A6	-0.0958235	6.99558	0.284745	0.382372	-0.370084	6.68346	0.0147925	0.0665763	0.00439818	0.0496221	0.338042	0.200875	0.164561	-0.287672	no
SNIP1	-0.238206	4.34291	0.0703986	0.120767	0.231229	4.274	0.277255	0.492621	0.00884034	0.0497299	0.338542	0.187807	0.256152	0.447754	no
GLTSCR2	-0.22357	6.35128	0.0133792	0.0292312	-0.743617	5.97279	0.00439424	0.0274849	0.0163364	0.0500638	0.339306	0.194319	0.134093	-0.535194	no
EML1	0.276182	5.46062	0.00677081	0.0161148	-0.0697168	4.59732	0.70051	0.849077	0.00526294	0.0500771	0.339306	0.152175	0.118605	-0.359562	no
FOXK1	0.124813	6.46343	0.215627	0.305431	-0.192069	5.93285	0.193525	0.397772	0.0054519	0.0499544	0.339306	0.173461	0.137481	-0.335382	no
ZNF644	0.438195	6.22643	2.34676e-05	0.000104524	0.150885	6.69242	0.318791	0.53639	0.00490711	0.0500844	0.339306	0.354575	0.288156	-0.299238	no
AGPS	-0.437857	7.15964	0.000421581	0.00138631	-0.11053	6.98054	0.452615	0.658506	0.00540023	0.0500119	0.339306	0.20136	0.250409	0.314512	no
BRWD1	0.0540957	5.81125	0.605455	0.695755	0.407495	5.25413	0.00660355	0.0369904	0.0051975	0.0501526	0.339306	0.172319	0.218351	0.341569	no
ZMYM2	-1.08224	5.20882	2.74233e-27	2.21859e-25	-0.708326	5.277	1.08006e-05	0.000231241	0.00542854	0.0500327	0.339306	0.230558	0.297075	0.365697	no
HEXB	-0.105381	6.39552	0.281438	0.378446	0.321702	6.68094	0.0929932	0.24515	0.00969469	0.0501415	0.339306	0.283159	0.377292	0.414068	no
KNOP1	-0.315049	5.49116	0.00368643	0.00942618	0.144605	5.22461	0.549658	0.739723	0.0106851	0.0501489	0.339306	0.185573	0.25298	0.447037	no
AHCTF1	0.649584	6.21589	3.21909e-08	2.64109e-07	0.290291	7.46755	0.0790523	0.220908	0.00815486	0.0502287	0.339354	0.633712	0.489243	-0.373276	no
KLHL9	-0.457496	6.47661	1.78267e-07	1.26583e-06	-0.0854826	6.10687	0.608052	0.782698	0.0067734	0.0502019	0.339354	0.165129	0.21217	0.361624	no
ATP5H	0.0448012	7.42132	0.635646	0.721461	0.364115	7.8945	0.0154483	0.0686759	0.00544642	0.0503389	0.339842	0.296189	0.366041	0.305486	no
TMEM160	-0.326554	4.12654	0.0148138	0.0318892	0.158006	3.70783	0.500374	0.69973	0.0079532	0.0503701	0.339842	0.172404	0.234822	0.44577	no
KMT2A	-0.14131	6.17885	0.198913	0.28536	0.2868	5.09068	0.203646	0.409699	0.00879333	0.0504868	0.340396	0.111223	0.147863	0.410812	no
POLR3B	-0.322498	5.45604	0.00166654	0.00469161	-0.0017892	6.37903	0.993407	1	0.00469402	0.0507981	0.342261	0.398068	0.492157	0.306103	no
TCEAL8	0.265024	7.43076	0.00229651	0.00621341	0.607062	7.19784	0.000122842	0.00166546	0.00605393	0.050858	0.34243	0.176641	0.222013	0.329825	no
MXI1	0.188487	5.47536	0.0647325	0.112405	-0.24559	3.9975	0.232032	0.441434	0.00845701	0.0510639	0.343581	0.0922221	0.0684689	-0.429663	no
UBE2D2	0.408153	7.54619	8.13585e-06	4.0824e-05	0.0584211	6.89191	0.746077	0.873905	0.00782804	0.0511509	0.343696	0.167641	0.13035	-0.362978	no
IRAK4	-0.369009	3.92639	0.0161222	0.0343017	0.135385	3.9389	0.583725	0.765731	0.00921997	0.0511241	0.343696	0.192923	0.266924	0.468404	no
NUDT4P2	0.357717	7.10335	7.53084e-05	0.00029578	0.0222561	4.98797	0.906196	0.963137	0.00551223	0.0512325	0.34401	0.0576685	0.0451174	-0.3541	no
KIF23	0.256596	6.11642	0.0337327	0.064762	0.631758	6.7389	9.33285e-05	0.00132922	0.00750184	0.0513085	0.344285	0.328549	0.422198	0.36181	no
RPS19	-0.0428753	10.1712	0.707724	0.780212	-0.423493	10.4465	0.0250841	0.0984415	0.00973499	0.0514468	0.344728	0.287606	0.218912	-0.393744	no
C16orf72	0.0905558	6.40284	0.321044	0.421314	-0.207042	5.6372	0.184972	0.385651	0.00458283	0.0514291	0.344728	0.149867	0.120709	-0.312154	no
ASNS	-0.236538	7.53965	0.0484203	0.0883543	0.119069	8.33609	0.459224	0.663602	0.00709986	0.0514796	0.344728	0.375821	0.476236	0.341631	no
GRB10	0.263533	6.27973	0.00987708	0.0223542	-0.111945	4.5453	0.489544	0.691245	0.00674189	0.0515474	0.344782	0.0833353	0.0630732	-0.4019	no
FRMD6	0.150312	4.82502	0.146394	0.221502	0.541092	4.32641	0.00153998	0.0122805	0.00531674	0.0515578	0.344782	0.153309	0.200707	0.388648	no
GSTA4	-0.375134	5.51571	0.000624115	0.00196429	-0.0118916	5.15838	0.942952	0.982789	0.00541581	0.0517322	0.345713	0.170718	0.217753	0.351078	no
SLITRK5	-0.283303	5.47652	0.0165245	0.0350218	-0.706176	4.67972	0.000404991	0.00433072	0.00873744	0.0518611	0.346339	0.161501	0.11868	-0.444464	no
STX6	0.240938	6.05993	0.0092906	0.0211921	-0.1369	4.68764	0.458826	0.663602	0.00663231	0.0519477	0.346682	0.105722	0.0801373	-0.399737	no
SPG11	-0.186051	5.19376	0.0735493	0.12529	0.139369	5.77539	0.338674	0.554992	0.00457177	0.0522383	0.347914	0.348673	0.432004	0.309172	no
GTPBP10	-0.188195	6.89705	0.04584	0.0841124	-0.201503	6.16653	0.206477	0.413624	0.00523807	0.0522133	0.347914	0.230973	0.292048	0.338477	no
SNX14	-0.19842	5.43815	0.0584205	0.103354	0.211287	5.60463	0.210647	0.419509	0.00805833	0.0522251	0.347914	0.23763	0.312728	0.396193	no
TPGS2	-0.253877	7.89445	0.00442134	0.0110702	0.037677	6.82653	0.801641	0.9057	0.00422078	0.0523371	0.348336	0.114203	0.138352	0.276733	no
IFT52	-0.394721	5.88416	0.000476426	0.00154227	-0.0354583	4.96251	0.842794	0.92993	0.00529235	0.0523727	0.348337	0.12293	0.156211	0.345661	no
ZKSCAN5	0.468407	4.95114	1.21034e-05	5.8359e-05	0.050596	3.50611	0.801283	0.9057	0.00591457	0.0526194	0.349101	0.0920335	0.0684117	-0.427916	no
EPHA7	0.411369	5.36586	0.000193694	0.000692164	0.747762	6.24459	1.19344e-07	4.63749e-06	0.00540219	0.052588	0.349101	0.367138	0.459821	0.324751	no
TCEAL9	0.222182	6.95786	0.0193667	0.0401742	0.560823	7.00667	0.00476295	0.0293556	0.00591009	0.0526295	0.349101	0.205524	0.257572	0.325672	no
GOLT1B	-0.169678	6.34663	0.0668495	0.115532	0.335503	5.04978	0.124643	0.298677	0.0129859	0.0526011	0.349101	0.0830134	0.117158	0.497044	no
DDX51	-0.475187	5.39637	6.27252e-07	3.96349e-06	-0.114786	5.17815	0.490654	0.692069	0.00526162	0.0527372	0.349579	0.190156	0.241515	0.344931	no
HIST1H2BO	1.12399	0.105899	0.131826	0.20292	0.439081	10.3403	0.0143193	0.0650699	0.00613318	0.0527823	0.349643	708.387	436.276	-0.699296	no
HEATR5A	0.417103	5.82466	5.21667e-05	0.000212939	0.790098	6.35895	2.9154e-07	1.00965e-05	0.00702316	0.053019	0.350974	0.27526	0.354633	0.365532	no
HDGFRP3	0.205651	6.69524	0.0236656	0.0477082	-0.164567	4.49954	0.358527	0.573828	0.00630477	0.0531093	0.351189	0.0586213	0.0445798	-0.395035	no
ZCCHC6	-0.390071	4.11157	0.00523129	0.0127994	0.00242074	4.60065	1	1	0.00531241	0.0531229	0.351189	0.315606	0.410001	0.377501	no
PHB	-0.221487	8.93138	0.0230469	0.0466419	0.0811727	8.97425	0.579934	0.76327	0.00518227	0.0531628	0.351217	0.231412	0.282658	0.288592	no
KIF3B	0.103957	6.77379	0.241268	0.334972	-0.312451	4.15962	0.135711	0.315244	0.00784515	0.0532021	0.351241	0.0430727	0.031807	-0.437428	no
HMX1	0.371852	3.28161	0.0240489	0.0483131	-0.135452	3.16241	0.626211	0.796791	0.00918234	0.0532541	0.351348	0.289298	0.203486	-0.507632	no
DRG1	-0.567009	7.49352	9.36712e-10	1.02498e-08	-0.26233	7.70091	0.0716764	0.206279	0.00498123	0.0533737	0.351666	0.258377	0.316242	0.291553	no
RHEB	-0.142321	7.49046	0.102945	0.165415	0.252014	6.55156	0.16337	0.356424	0.00848414	0.0533608	0.351666	0.113237	0.147522	0.381586	no
TPST2	0.3551	4.82749	0.00127269	0.00370217	-0.130618	3.11364	0.602862	0.779849	0.00760289	0.0534163	0.351711	0.0775999	0.0547148	-0.504124	no
ATP5F1	-0.524737	8.58426	3.12822e-09	3.05698e-08	-0.246002	9.3452	0.0904971	0.240593	0.00433811	0.0536988	0.353098	0.38582	0.463493	0.264617	no
ARMC8	0.672631	5.90168	7.95327e-13	1.40989e-11	1.00224	5.68611	2.95567e-11	2.51486e-09	0.004843	0.0536718	0.353098	0.18065	0.224998	0.316719	no
LPGAT1	0.337534	7.77674	0.000257894	0.000892816	0.000958765	4.92821	1	1	0.00569225	0.0538456	0.353827	0.0361589	0.0282515	-0.356021	no
KIF14	0.749311	5.47261	1.17632e-09	1.26075e-08	0.418812	6.38024	0.00613318	0.0350948	0.006501	0.0539844	0.354502	0.53044	0.418103	-0.343331	no
PIK3CA	1.22341	3.96956	2.19097e-19	8.5474e-18	0.806672	3.77552	1.19136e-05	0.000250485	0.00663951	0.0541159	0.354554	0.249963	0.188881	-0.40424	no
MAPKAPK2	0.283015	6.77212	0.00240125	0.00645649	-0.0581343	4.49387	0.741306	0.871691	0.00531968	0.0540615	0.354554	0.0583357	0.0455601	-0.356609	no
DOLK	0.110929	5.1269	0.275252	0.372462	-0.223231	5.10238	0.160222	0.352911	0.0055608	0.0542212	0.354554	0.266342	0.208425	-0.353752	no
ACOX1	0.437374	5.6411	4.46794e-06	2.37857e-05	0.169056	6.37604	0.225186	0.434802	0.00410604	0.0542446	0.354554	0.433049	0.356028	-0.282537	no
CPSF3L	-0.217773	5.80164	0.0282718	0.0555862	0.121399	5.91266	0.501139	0.700105	0.00531543	0.054079	0.354554	0.237744	0.297549	0.323718	no
SIK3	-0.0892542	5.20137	0.411061	0.514412	0.328951	4.81462	0.0841293	0.22957	0.00793525	0.0542231	0.354554	0.167058	0.219536	0.394106	no
TSPYL4	-0.484523	4.60997	0.000204361	0.000726076	0.0930193	3.00948	0.743354	0.873063	0.0117729	0.0542156	0.354554	0.0642065	0.0952015	0.568265	no
NUDT4	0.351737	7.1173	9.69798e-05	0.000372593	0.0215723	4.99392	0.921885	0.971182	0.00548444	0.0542978	0.354666	0.0573408	0.0450196	-0.349009	no
PHF14	0.125527	5.73821	0.236019	0.328701	-0.222225	5.96341	0.210809	0.419665	0.00712504	0.0543846	0.354998	0.306114	0.238259	-0.36154	no
FBN2	0.858527	7.06012	1.11018e-16	3.28069e-15	0.547339	8.02317	0.000225612	0.00275935	0.00650125	0.054425	0.355025	0.483456	0.385695	-0.325924	no
ANKRD42	0.502732	4.20946	2.83245e-05	0.000123924	0.145242	4.75576	0.431443	0.640256	0.00557494	0.0545622	0.355685	0.360537	0.276832	-0.381135	no
AGGF1	0.493932	6.10892	4.15872e-07	2.76594e-06	0.167415	5.20768	0.280757	0.496607	0.00578616	0.0546696	0.356149	0.135539	0.107536	-0.333895	no
ZSCAN29	0.497215	5.37253	3.20817e-06	1.76012e-05	0.123366	4.17927	0.484004	0.686384	0.00551288	0.054806	0.356801	0.102397	0.0786498	-0.380656	no
PLCG2	0.186529	4.34536	0.745997	0.812423	-0.431176	4.43394	0.107635	0.271424	0.0205348	0.05494	0.357201	0.763681	0.488949	-0.643286	no
PTPN13	0.479981	6.59606	2.81397e-06	1.56121e-05	0.177314	6.12581	0.233294	0.442385	0.00544879	0.0549314	0.357201	0.196278	0.157494	-0.317604	no
TRIM44	-0.0475188	6.87877	0.721981	0.792741	-0.573049	4.13608	0.0502161	0.161655	0.0146102	0.0550045	0.357384	0.0435821	0.0299342	-0.541939	no
RMND5B	0.113936	5.69383	0.258369	0.354526	-0.308913	4.20859	0.130025	0.307356	0.00800059	0.0550714	0.357515	0.107164	0.0782217	-0.454177	no
POMGNT2	0.618697	6.27618	1.83221e-08	1.57526e-07	0.201963	4.2268	0.295688	0.512685	0.00842004	0.0551337	0.357515	0.0664807	0.0486727	-0.449823	no
NOG	-0.195564	1.64954	0.418547	0.521599	0.57331	2.07807	0.193675	0.397968	0.0164403	0.055102	0.357515	0.211627	0.339752	0.682955	no
ROGDI	0.445603	3.52223	0.00192406	0.00532842	-0.215721	2.2408	0.469926	0.673662	0.011213	0.0552445	0.357997	0.106149	0.0640157	-0.729596	no
TMEM55A	0.0915644	2.88878	0.570295	0.663853	0.779668	2.07759	0.00950801	0.0485233	0.0105235	0.0553572	0.358492	0.105437	0.170147	0.690405	no
RSL24D1	-0.364897	7.06967	3.02127e-05	0.000131366	-0.0625751	7.06769	0.685456	0.838687	0.00481031	0.0554772	0.359032	0.218958	0.267384	0.288255	no
MTERF1	-0.229902	4.13437	0.115939	0.182652	0.193098	4.42017	0.261659	0.474302	0.00686787	0.0555139	0.359034	0.258111	0.344062	0.414678	no
SKAP2	-0.492011	5.295	0.00112355	0.00331225	-0.086009	5.02683	0.688236	0.840191	0.00780755	0.055595	0.359322	0.170039	0.223061	0.391573	no
NLE1	-0.309208	6.16103	0.00296626	0.00776989	0.0591693	5.60164	0.772385	0.889015	0.00647543	0.0557735	0.360239	0.140293	0.179205	0.353167	no
DPP8	0.159761	6.22298	0.104168	0.167122	-0.232743	4.90908	0.285314	0.500898	0.0086685	0.0560556	0.360659	0.100663	0.0759763	-0.405914	no
FKBP1A	-0.392312	8.58155	1.94633e-05	8.83636e-05	-0.108094	7.05935	0.459277	0.663602	0.00429858	0.0560488	0.360659	0.0778933	0.0938564	0.268955	no
ACAT1	-0.0217755	6.97445	0.814385	0.866908	0.270069	7.81666	0.0624024	0.187835	0.0046048	0.0560318	0.360659	0.404969	0.491277	0.278724	no
MDM1	0.176747	4.40019	0.148416	0.22402	0.642824	3.68529	0.000911907	0.00822717	0.00699122	0.0560351	0.360659	0.120961	0.169207	0.484241	no
CNEP1R1	0.0656293	4.15817	0.60787	0.697799	0.598005	3.02931	0.0227237	0.0910208	0.00879353	0.0560103	0.360659	0.095359	0.139064	0.544308	no
ADPRM	-0.274233	2.50358	0.112851	0.17873	0.468197	2.14734	0.158555	0.350412	0.0121745	0.0560585	0.360659	0.120507	0.209055	0.794764	no
C12orf4	-0.517307	5.01246	3.08058e-05	0.000133709	-0.10946	4.97232	0.562144	0.750184	0.00719897	0.05621	0.361398	0.22982	0.30427	0.404848	no
AKAP12	0.170169	7.20686	0.0587571	0.103782	-0.101289	7.44365	0.532093	0.726585	0.00484077	0.0563668	0.362168	0.302878	0.248385	-0.286161	no
WARS2	-0.204565	5.4347	0.0308162	0.0600221	0.132025	5.16143	0.416962	0.627637	0.00452375	0.0564526	0.362483	0.18071	0.226436	0.325427	no
ZBTB18	0.117357	6.59955	0.179117	0.261599	-0.241809	4.04756	0.215472	0.424497	0.00553793	0.0565415	0.362817	0.0475878	0.0367573	-0.372563	no
PPM1B	0.385994	5.99354	0.000347485	0.00116854	0.0624044	5.10961	0.688915	0.840597	0.00539678	0.0567539	0.363642	0.130493	0.103279	-0.33743	no
VTA1	-0.902608	6.72869	3.68884e-18	1.2775e-16	-0.601133	6.70295	3.99544e-05	0.000684032	0.00456455	0.056781	0.363642	0.218293	0.266679	0.288844	no
DCTN3	-0.398354	5.88449	4.17245e-05	0.000175243	-0.0869794	6.2287	0.542471	0.734872	0.0046502	0.0567177	0.363642	0.296242	0.364106	0.297583	no
VBP1	-0.282491	8.24189	0.00108997	0.00322129	0.0017228	8.25225	0.990911	1	0.00450743	0.0568244	0.363684	0.225004	0.271401	0.270474	no
DGAT1	0.0248135	4.23965	0.863928	0.902994	-0.436528	3.45605	0.0384724	0.133517	0.00710961	0.0569806	0.363869	0.160084	0.114141	-0.488014	no
QSER1	0.846025	7.36144	8.68005e-16	2.30922e-14	0.533838	6.59816	0.000195274	0.0024458	0.00627912	0.0570013	0.363869	0.151926	0.121298	-0.324816	no
SRPRB	0.00453959	7.3648	0.960248	0.972779	0.278161	7.27287	0.0540523	0.170025	0.00391852	0.0569253	0.363869	0.218272	0.261451	0.260417	no
CUL4B	-0.126015	7.33732	0.221664	0.312368	0.192639	7.85648	0.203236	0.409042	0.00568445	0.0569568	0.363869	0.317116	0.391887	0.305427	no
QPRT	-1.7266	4.6008	8.96393e-31	1.00539e-28	-1.25536	4.33531	1.50597e-08	7.1119e-07	0.00729162	0.0570383	0.363869	0.201341	0.273295	0.440819	no
TSPAN4	-0.227777	3.82039	0.170201	0.250807	-0.798199	3.05956	0.00170456	0.0132786	0.0106518	0.0570925	0.363979	0.132325	0.0889141	-0.573606	no
AFF1	0.519768	5.89589	1.15585e-07	8.53191e-07	0.172069	4.62725	0.343117	0.559116	0.00575474	0.0571759	0.36426	0.110763	0.0858584	-0.367442	no
DNAJC21	0.156399	5.73717	0.1299	0.200455	-0.154556	5.41749	0.314973	0.531871	0.00515944	0.0572434	0.36426	0.204611	0.163208	-0.326178	no
HINT1	-0.166141	8.79294	0.111214	0.176656	0.126209	8.28388	0.440976	0.647587	0.00485613	0.0572478	0.36426	0.15682	0.190192	0.278345	no
CNOT3	0.159261	6.18357	0.138512	0.211562	-0.200623	5.91921	0.281643	0.49755	0.00786908	0.0572854	0.364264	0.238203	0.183468	-0.376663	no
BRD1	0.6198	5.12458	5.88016e-10	6.62055e-09	0.208139	4.24162	0.357364	0.572661	0.00828811	0.0574699	0.364965	0.151417	0.112523	-0.428311	no
ISG15	0.573695	0.436856	0.0911718	0.150053	1.97001	0.248637	0.00248341	0.0175708	0.0316764	0.0574679	0.364965	0.085497	0.239687	1.48721	no
MYBL1	0.932032	4.71014	5.65239e-12	8.74438e-11	0.451158	3.17656	0.0274508	0.104975	0.008977	0.0575213	0.365056	0.0933703	0.0668977	-0.481008	no
HAUS3	0.393081	5.25911	7.0674e-05	0.000279133	0.0752513	5.44969	0.655854	0.817494	0.00558965	0.0575594	0.365063	0.299232	0.238873	-0.32502	no
SAR1B	-0.025746	6.37918	0.77826	0.83831	0.293622	6.38768	0.0481564	0.157257	0.00518531	0.0577589	0.366092	0.211926	0.262036	0.306205	no
ZNF496	0.43899	4.56036	0.000531269	0.00170082	-0.0588987	3.2784	0.836788	0.925862	0.00881507	0.0580261	0.367549	0.102731	0.0719414	-0.513979	no
TMEM230	-0.402097	7.3336	3.41464e-05	0.000146216	-0.0238044	5.2845	0.903704	0.961989	0.00705867	0.0581772	0.368269	0.0536667	0.0690667	0.363963	no
SPTBN1	0.554937	6.56431	0.00020039	0.000713252	0.120087	6.9522	0.644339	0.809584	0.0124752	0.0583035	0.368831	0.35076	0.257038	-0.448505	no
ENTPD7	0.475295	6.6979	1.05509e-06	6.3603e-06	0.162336	4.97132	0.289619	0.506026	0.00513492	0.0584996	0.369736	0.0766862	0.0611886	-0.325704	no
SNRPD1	-0.278023	8.35789	0.00185111	0.00514082	-0.0203336	8.60101	0.890332	0.95486	0.00374532	0.0585594	0.369736	0.267421	0.316669	0.243863	no
OSBPL6	0.347253	5.117	0.00212084	0.0057905	0.723133	4.94099	7.1985e-06	0.000162584	0.00612636	0.0585493	0.369736	0.169337	0.21801	0.3645	no
NUDT4P1	0.356913	7.09684	8.02758e-05	0.000313047	0.0294189	4.96318	0.889201	0.953958	0.00559655	0.0586973	0.370369	0.056842	0.0447094	-0.346378	no
FASTKD3	-0.49321	4.27951	3.19074e-05	0.000137703	-0.0984975	4.53926	0.598932	0.777595	0.00577282	0.0587696	0.370587	0.256217	0.334681	0.38542	no
RAB13	0.136277	6.02049	0.277188	0.374517	0.47827	5.84506	0.00131569	0.010894	0.00587381	0.0588319	0.370631	0.200915	0.251526	0.324117	no
RRM2B	0.0769651	5.9514	0.412802	0.516061	0.436585	4.89235	0.00877474	0.0457269	0.00532791	0.0588519	0.370631	0.0997638	0.127486	0.353754	no
PDXK	-0.136409	6.65258	0.135731	0.207926	-0.45415	5.93606	0.00464915	0.0287874	0.00598004	0.0590742	0.371793	0.151644	0.120266	-0.334463	no
TMA7	0.213423	7.86255	0.0258117	0.0513735	0.534632	6.76612	0.0102161	0.0509395	0.00576023	0.0591715	0.372167	0.103039	0.127433	0.306555	no
CPNE2	0.382416	4.8586	0.00107921	0.00319586	-0.0716775	3.06523	0.736678	0.868803	0.00690731	0.059278	0.372599	0.0837797	0.0596937	-0.489022	no
EXT1	-0.163766	5.76812	0.101203	0.163215	-0.534185	4.54711	0.00324146	0.0216609	0.00614273	0.0593303	0.37269	0.0990058	0.0755767	-0.389572	no
FAM195B	-0.219946	5.93283	0.0229716	0.046499	-0.642717	3.92513	0.00176843	0.0137112	0.0076941	0.0598313	0.374974	0.0670944	0.0487433	-0.460989	no
CTBP1	0.23339	7.18125	0.00923238	0.0210934	-0.0754415	5.71359	0.628064	0.797708	0.00563601	0.0598464	0.374974	0.10162	0.0809275	-0.328481	no
NUDT5	-0.163054	7.81409	0.0855034	0.142674	0.129838	7.99195	0.37736	0.591949	0.00485348	0.0597548	0.374974	0.255088	0.309622	0.279512	no
BEX3	0.433714	8.83397	1.70328e-06	9.86586e-06	0.741024	8.50815	1.04147e-06	3.05024e-05	0.0055747	0.0597752	0.374974	0.17895	0.219295	0.293317	no
EEF1G	-0.216174	11.0214	0.0158477	0.0337863	-0.634869	10.6114	0.00262065	0.0183837	0.012581	0.0599977	0.375682	0.177539	0.131626	-0.431688	no
USF2	0.455125	6.45229	4.17896e-07	2.77753e-06	0.0363922	4.21594	0.91616	0.968013	0.00827554	0.06012	0.375731	0.0581161	0.0426143	-0.4476	no
DENND5A	-0.58397	7.05499	9.81051e-11	1.23982e-09	-0.973011	4.00586	1.24578e-07	4.82188e-06	0.00578169	0.0600849	0.375731	0.03075	0.0232113	-0.405762	no
DCAF6	0.110401	6.12491	0.271716	0.368647	-0.240311	5.23377	0.166136	0.360341	0.00710215	0.0600471	0.375731	0.138854	0.108159	-0.360408	no
STX12	-0.471741	6.42491	6.56746e-06	3.37433e-05	-0.133605	5.79892	0.36605	0.581135	0.00572912	0.060209	0.376048	0.149894	0.187508	0.323006	no
XPO1	0.162028	9.09527	0.129846	0.200434	-0.141914	9.46405	0.349171	0.566083	0.00676738	0.0604128	0.376506	0.325241	0.260917	-0.317922	no
WAPL	0.276499	7.37375	0.00360908	0.00924757	0.0376596	6.93428	0.79296	0.901153	0.00376844	0.0604276	0.376506	0.189598	0.159127	-0.252764	no
RAN	-0.1053	10.272	0.226692	0.31809	0.154848	10.6877	0.283828	0.499533	0.00405847	0.0604353	0.376506	0.303083	0.359437	0.246022	no
EEF1E1	-0.686529	6.67849	2.23997e-15	5.72759e-14	-0.303714	7.00238	0.080062	0.222407	0.008439	0.0603794	0.376506	0.278357	0.35954	0.369217	no
TMEM173	-0.604643	1.81282	0.00718411	0.0169391	-1.44186	1.79702	0.000196429	0.00245412	0.0144833	0.0605487	0.376973	0.29209	0.159405	-0.873717	no
ST6GALNAC4	-0.10128	4.51834	0.476983	0.578434	-0.687648	2.59813	0.0136947	0.0628684	0.0122355	0.0607921	0.377578	0.0786252	0.0515066	-0.610235	no
EPN2	0.129882	5.64955	0.209639	0.298061	-0.260604	4.02314	0.159315	0.351462	0.00659819	0.0608124	0.377578	0.0872093	0.0654044	-0.415094	no
GRAMD1A	0.159635	5.4057	0.14007	0.213479	-0.223251	4.52418	0.255101	0.46595	0.00755623	0.0608378	0.377578	0.156269	0.118169	-0.403176	no
NUP50	0.358794	7.51903	3.82227e-05	0.000161705	0.0995485	6.47277	0.495348	0.69564	0.0043539	0.0606935	0.377578	0.120175	0.099575	-0.271277	no
TRIM68	0.042591	3.83254	0.796419	0.853022	0.478859	3.71471	0.010143	0.0507815	0.00603886	0.0607906	0.377578	0.184169	0.248676	0.433236	no
FANCE	0.0765428	4.6692	0.491273	0.591604	-0.338999	3.81168	0.0936139	0.245998	0.00718145	0.0609981	0.378096	0.148992	0.109977	-0.438039	no
LRCH2	-0.358913	4.76368	0.0148489	0.0319579	0.0518505	5.153	0.769345	0.887065	0.00798767	0.060978	0.378096	0.273244	0.361211	0.402652	no
GFRA3	-2.60204	2.14982	1.44887e-07	1.04918e-06	-5.86624	2.01669	0.000193034	0.00242544	0.0711576	0.0611891	0.378958	0.290112	0.206052	-0.493602	no
ARMC6	-0.316348	6.55795	0.00126737	0.00368888	-0.661732	6.48508	6.08059e-05	0.000946616	0.0077278	0.0612299	0.378958	0.260599	0.202608	-0.36314	no
FAM92A1	-0.394541	5.1492	0.000251841	0.00087462	-0.0254117	5.0214	0.894391	0.957455	0.00617067	0.0612527	0.378958	0.201417	0.257875	0.356484	no
TBC1D7	-0.205368	4.79616	0.0677133	0.116861	0.171439	4.72947	0.279116	0.494503	0.00583587	0.0613634	0.379404	0.197257	0.254738	0.368933	no
RALGAPA2	0.087889	5.26189	0.404877	0.508075	-0.274846	4.48863	0.123173	0.295866	0.00623654	0.0616546	0.380249	0.156117	0.120464	-0.374023	no
HSF2	-0.5815	5.71799	1.32369e-09	1.39754e-08	-0.244966	6.13976	0.113642	0.28154	0.00568216	0.0615801	0.380249	0.291886	0.366091	0.326797	no
MAVS	-0.329877	6.90084	0.000388031	0.00128519	0.0302247	5.96594	0.882391	0.950765	0.00716044	0.0616496	0.380249	0.106347	0.134587	0.339758	no
MRPL1	-0.10695	6.29321	0.305805	0.405303	-0.104643	5.8201	0.47175	0.675591	0.00795911	0.0615795	0.380249	0.375852	0.489016	0.379716	no
RPP30	-0.296855	6.38503	0.00305812	0.00798297	0.037684	6.89415	0.796578	0.902774	0.00630453	0.061698	0.380277	0.309813	0.38741	0.322464	no
NAIF1	0.18303	3.2262	0.293934	0.392256	-0.377767	2.81414	0.147147	0.333719	0.0109924	0.0619258	0.381119	0.195967	0.12849	-0.608956	no
TCF24	1.57859	4.29707	2.62168e-33	3.59389e-31	0.983457	2.29289	0.000833558	0.00766035	0.0103257	0.061975	0.381119	0.0672373	0.0441815	-0.60582	no
CXorf40B	0.215324	6.17017	0.0945042	0.154353	-0.120287	5.51069	0.427293	0.636682	0.00673462	0.0620986	0.381119	0.163616	0.128331	-0.350439	no
MOB1A	0.352033	8.13	0.000129864	0.000485514	0.056288	7.00436	0.730115	0.865405	0.00609989	0.0620808	0.381119	0.114388	0.0923339	-0.308998	no
PSMA6	-0.598763	7.5671	1.43165e-10	1.77073e-09	-0.267378	7.86364	0.0849014	0.230593	0.00647047	0.0619928	0.381119	0.272383	0.339676	0.318522	no
MCTS1	-0.822056	6.81887	5.23819e-20	2.16322e-18	-0.427281	7.4216	0.0159484	0.0700226	0.0093596	0.0621057	0.381119	0.328581	0.428159	0.381898	no
AP3S1	-0.140841	6.61174	0.125682	0.195228	0.313398	5.24216	0.119513	0.290377	0.011339	0.0620893	0.381119	0.0884388	0.120529	0.446631	no
UMPS	-0.398883	6.72123	9.47741e-06	4.66544e-05	-0.108824	6.958	0.453558	0.65901	0.00452176	0.0622607	0.381832	0.262854	0.318498	0.277026	no
ABRACL	-0.016439	5.76875	0.889269	0.922253	0.327218	5.74697	0.0284112	0.107687	0.00589072	0.0624202	0.382572	0.209878	0.264259	0.332407	no
PIP4K2B	-0.0774421	6.95387	0.388037	0.490513	-0.458911	3.7953	0.0172448	0.0745211	0.00589103	0.0625866	0.382848	0.030225	0.0230246	-0.392566	no
DYRK3	0.514913	4.66098	8.37211e-05	0.000325454	0.142438	4.9322	0.404681	0.616103	0.00761567	0.0625444	0.382848	0.305214	0.232957	-0.389755	no
MGRN1	0.16212	5.9807	0.100196	0.161737	-0.148623	5.68843	0.35165	0.567664	0.00567482	0.0626209	0.382848	0.215572	0.171516	-0.329824	no
DNAJC18	-0.363884	4.68388	0.00124182	0.00362734	0.0171294	4.56982	0.942279	0.9825	0.00571658	0.0625694	0.382848	0.203989	0.263464	0.36911	no
YBX1	-0.0568217	10.5315	0.518753	0.618518	0.247451	9.63216	0.25164	0.462597	0.00579994	0.0627557	0.383434	0.127743	0.156282	0.2909	no
MCM9	-0.388917	5.04669	0.000150062	0.000550804	-0.722032	4.96386	7.06775e-06	0.000159997	0.00593606	0.06285	0.383618	0.24631	0.194463	-0.340982	no
SNHG19	0.857	3.42329	8.18744e-06	4.09995e-05	1.50931	2.76621	1.04575e-06	3.05371e-05	0.0165472	0.0628639	0.383618	0.11752	0.190648	0.697996	no
NDUFC2	-0.143577	7.44317	0.103281	0.165862	0.242574	8.10618	0.170867	0.36622	0.00922569	0.0630657	0.384611	0.328691	0.425315	0.371802	no
CCT6P3	-0.0830418	2.32849	0.636683	0.722389	-0.441352	7.22242	0.00436146	0.0273641	0.0062485	0.0631372	0.384808	7.4581	5.79228	-0.364677	no
ZNF45	1.00062	5.16928	5.03378e-25	3.42644e-23	0.554044	3.36024	0.0143059	0.0650582	0.00768165	0.0632572	0.385301	0.0686317	0.050758	-0.43524	no
PAQR3	-0.013105	6.60755	0.89089	0.923546	0.474287	4.06738	0.0786252	0.219901	0.0111105	0.0635317	0.386733	0.0353813	0.0494015	0.48157	no
GLRX	-0.0299099	3.83486	0.855818	0.898423	0.453241	3.65286	0.043937	0.147252	0.00778215	0.0635762	0.386765	0.170916	0.241021	0.495873	no
SMTN	1.27176	4.71863	1.54131e-21	7.45724e-20	0.759511	3.44917	0.0218253	0.088285	0.0112808	0.0637784	0.38737	0.130123	0.08914	-0.545727	no
ABCB6	-0.0822955	3.73528	0.569704	0.663478	-0.541795	3.82485	0.0143572	0.0651951	0.00717024	0.0637938	0.38737	0.234797	0.170289	-0.463429	no
NSA2	-0.390395	7.07355	1.94607e-05	8.83636e-05	-0.0661387	7.5951	0.701795	0.850008	0.00622152	0.0637785	0.38737	0.304633	0.377965	0.311181	no
NFS1	-0.170368	5.25948	0.171125	0.251819	0.224045	5.18192	0.16706	0.36128	0.00780133	0.0639621	0.388153	0.219735	0.285132	0.375866	no
SLC16A14	1.04471	4.30408	1.6378e-18	5.96496e-17	0.562087	3.09256	0.0251166	0.0985296	0.00912263	0.064036	0.388263	0.110526	0.0791588	-0.481559	no
MTRNR2L9	-0.32046	5.54633	0.260049	0.356336	0.437663	9.41575	0.346651	0.563201	0.0379802	0.0640592	0.388263	2.58273	4.32049	0.7423	no
DTWD1	-0.284301	3.94225	0.0649076	0.112669	0.254968	3.93571	0.360701	0.575978	0.0131596	0.0641266	0.388432	0.203424	0.293952	0.53109	no
MRPL35	-0.504781	6.23241	4.42394e-08	3.55572e-07	-0.175054	5.97836	0.284077	0.499794	0.00549881	0.0643948	0.389337	0.17703	0.221046	0.32035	no
RBM18	-0.483863	5.7285	3.01439e-07	2.05328e-06	-0.13139	4.66075	0.463398	0.667407	0.00507086	0.0643826	0.389337	0.107076	0.134877	0.333011	no
LIPA	0.0900032	7.11834	0.344369	0.445489	0.451803	7.36664	0.0108753	0.0530594	0.00794208	0.0643589	0.389337	0.26058	0.331534	0.347429	no
SLC22A5	0.191559	4.74547	0.110241	0.175355	-0.196856	4.30473	0.25011	0.461088	0.00746668	0.0645855	0.389522	0.196844	0.148337	-0.408179	no
VPS26B	0.00156376	5.90457	0.985487	0.992425	-0.359311	4.24455	0.0632379	0.189829	0.00653629	0.064567	0.389522	0.090895	0.0700846	-0.375103	no
DNAJA2	-0.627371	6.50417	1.40441e-09	1.4729e-08	-0.321792	7.22671	0.0518446	0.165081	0.0052956	0.0646629	0.389522	0.372238	0.455931	0.29259	no
MRPL51	-0.354921	7.72938	0.000183314	0.000658651	0.0288079	7.36989	0.883366	0.950863	0.00919576	0.0646541	0.389522	0.169231	0.218677	0.369809	no
ZDHHC20	-0.739879	6.64516	1.01727e-11	1.50532e-10	-0.349553	4.85224	0.0515821	0.164618	0.00731008	0.0646068	0.389522	0.0621748	0.0809327	0.380392	no
OSTM1	0.157793	5.14549	0.17926	0.261768	0.578932	3.99576	0.00253293	0.0178317	0.00715636	0.064484	0.389522	0.0973459	0.12964	0.413318	no
DBR1	0.281724	5.47224	0.0554269	0.0988904	0.610479	5.96111	3.30085e-05	0.000576626	0.00546263	0.0647635	0.389889	0.30013	0.374671	0.320037	no
RNF103-CHMP3	0.039926	6.57305	0.682145	0.759386	0.402718	4.94808	0.0214816	0.0872164	0.00619866	0.0648137	0.389953	0.0703415	0.0894559	0.346801	no
TEKT4P2	-0.153806	5.22534	0.106978	0.170955	0.210581	4.48536	0.194846	0.399072	0.00516196	0.0648534	0.389953	0.118528	0.15163	0.355328	no
MORF4L2	-0.0782103	9.35913	0.411498	0.514781	0.225201	9.19576	0.187085	0.38937	0.005775	0.0649129	0.390072	0.196697	0.24042	0.289581	no
PLEKHA3	0.598567	4.766	7.71979e-08	5.90196e-07	0.10422	3.15307	0.700049	0.848831	0.010417	0.065278	0.390969	0.0862697	0.0610277	-0.499389	no
CCDC134	0.190532	3.33858	0.298199	0.396928	-0.186698	4.41482	0.301239	0.517983	0.00627912	0.0652351	0.390969	0.561715	0.429503	-0.387172	no
TUBA1A	-0.126456	6.79645	0.150931	0.227191	0.120347	11.6786	0.421383	0.631883	0.00363742	0.0653404	0.390969	7.6452	8.9819	0.232466	no
PRPF38A	-0.269744	7.01388	0.00425523	0.0107141	0.0473392	6.29639	0.766493	0.885554	0.00547185	0.0653328	0.390969	0.137772	0.170196	0.304923	no
SARNP	-0.304052	6.50024	0.000694951	0.00216105	0.0199632	6.60589	0.894953	0.957455	0.00571351	0.0653129	0.390969	0.216292	0.268603	0.312494	no
UFSP2	-0.272521	4.50541	0.0214291	0.0437898	0.104697	5.04768	0.486853	0.689503	0.00647579	0.0653237	0.390969	0.311418	0.403989	0.375462	no
BBS10	-0.50919	4.05581	4.57607e-05	0.000189533	-0.225309	3.63633	0.352158	0.568219	0.00970087	0.0651269	0.390969	0.141453	0.192017	0.440913	no
SOX13	0.71064	4.0388	7.27989e-07	4.54188e-06	0.218771	3.15254	0.373962	0.588689	0.00957175	0.065419	0.391201	0.13528	0.0966223	-0.485526	no
MTFR1	0.0643338	6.27864	0.494921	0.595425	0.418985	5.4095	0.00871782	0.0454945	0.0061548	0.0654832	0.391347	0.113371	0.14426	0.347623	no
EOGT	0.810828	4.49661	2.14334e-10	2.58933e-09	0.43552	4.76615	0.0175247	0.0755322	0.0074967	0.0656355	0.392019	0.32225	0.245415	-0.392957	no
DYNLT1	-0.61127	6.59078	1.25338e-11	1.81924e-10	-0.314143	6.47263	0.0277818	0.105871	0.00471449	0.0657913	0.392712	0.20633	0.251318	0.284558	no
EBPL	-1.1975	5.61935	1.35955e-31	1.63643e-29	-0.850909	5.91351	7.12184e-07	2.19664e-05	0.0060843	0.0658343	0.39273	0.283358	0.356914	0.332951	no
LTBP3	-0.433009	3.72419	0.0068369	0.0162251	-0.938422	3.60536	1.55828e-05	0.00030884	0.0112851	0.0659275	0.39285	0.253498	0.172784	-0.553003	no
MCCC2	-0.115123	7.25976	0.202016	0.28918	0.165461	7.15929	0.252679	0.463763	0.0044292	0.0659343	0.39285	0.213356	0.256648	0.266532	no
OCRL	0.214176	6.96813	0.0110784	0.0247834	0.495809	6.43502	0.00050048	0.00516169	0.00413074	0.0660323	0.393196	0.159729	0.192543	0.269554	no
FKBP3	-0.493967	7.10252	6.71387e-08	5.17298e-07	-0.227002	7.72662	0.130562	0.308067	0.00403628	0.0660773	0.393226	0.36894	0.439635	0.25292	no
MYL12B	-0.0527404	6.75813	0.575811	0.669064	0.236849	7.48967	0.100947	0.259062	0.00486108	0.0664367	0.394648	0.367572	0.445384	0.277024	no
DECR1	0.21636	4.47117	0.105724	0.169289	0.550161	5.19454	0.000242237	0.00292641	0.00482154	0.0664179	0.394648	0.366834	0.456114	0.314268	no
FANCL	-0.721338	4.90518	9.86339e-09	8.81809e-08	-0.366603	5.39258	0.0194689	0.0812506	0.0058534	0.0664258	0.394648	0.305473	0.387382	0.342711	no
GLO1	-0.390157	9.52882	7.64156e-06	3.87377e-05	-0.105218	9.16621	0.515646	0.711907	0.00504992	0.0666492	0.395195	0.175698	0.211958	0.270684	no
DCTD	-0.156493	6.39452	0.111506	0.176968	0.207918	4.54684	0.201304	0.406396	0.00584163	0.0666408	0.395195	0.064851	0.0828589	0.353528	no
SPTSSA	-0.192828	6.14933	0.198639	0.285173	0.258097	4.20329	0.239488	0.449126	0.0098887	0.0665703	0.395195	0.0506046	0.0685763	0.438441	no
UBE2I	-0.210903	7.47561	0.0146086	0.0314682	0.0541492	7.22152	0.713888	0.855862	0.0039581	0.0667196	0.395247	0.197162	0.2347	0.251439	no
GFM2	-0.150937	6.37876	0.10699	0.170955	0.164091	6.45853	0.259468	0.471374	0.00542914	0.0667785	0.395247	0.234687	0.289555	0.303097	no
LACTB	-0.325519	3.74407	0.0219162	0.0446651	0.09484	4.28283	0.598934	0.777595	0.00650122	0.0667423	0.395247	0.30566	0.408038	0.416777	no
SEC61G	-0.459618	6.85351	7.66382e-06	3.88306e-05	-0.0815328	7.67101	0.664057	0.821871	0.00890408	0.0668438	0.395395	0.379751	0.488883	0.364433	no
DEF8	-0.543749	5.93677	6.06419e-07	3.85158e-06	-0.175162	5.03522	0.295894	0.512813	0.00678702	0.0669069	0.395531	0.118838	0.151028	0.345816	no
TMBIM4	-0.678591	5.22557	3.9776e-09	3.83763e-08	-0.0880113	5.0831	0.761491	0.883187	0.0210969	0.0669866	0.395764	0.187478	0.279634	0.576817	no
MGC57346-CRHR1	-0.308143	3.49197	0.0495146	0.0900361	0.194939	3.39505	0.396309	0.609089	0.00862808	0.0670807	0.396082	0.169121	0.238699	0.497141	no
CTU1	-1.03453	2.79344	6.51649e-08	5.03269e-07	-0.553177	4.0601	0.00833019	0.0438034	0.00854888	0.0671728	0.396388	0.534985	0.732014	0.452372	no
RB1CC1	0.646677	6.37813	3.56723e-07	2.3984e-06	0.273937	5.88849	0.126773	0.301871	0.00949472	0.0672167	0.396409	0.19389	0.148728	-0.382565	no
CNNM2	0.715395	4.16513	1.62662e-09	1.67761e-08	0.337199	4.08002	0.0707367	0.204375	0.00637826	0.067328	0.39659	0.261275	0.196892	-0.408163	no
PSMB3	-0.329982	7.4428	0.00116815	0.00343176	-0.034261	8.63457	0.822186	0.91892	0.00541424	0.0672918	0.39659	0.523451	0.636277	0.281601	no
CTBP2	-0.0215004	6.87139	0.839329	0.886197	-0.295481	6.31173	0.0428753	0.14438	0.00498012	0.0674748	0.396757	0.172659	0.14134	-0.288751	no
CPNE8	0.456116	4.36223	0.00161512	0.00456638	0.844668	4.62036	8.53638e-07	2.59243e-05	0.00616768	0.0674061	0.396757	0.246476	0.320617	0.3794	no
POPDC3	-0.154219	4.22033	0.236089	0.328753	0.497577	2.24212	0.159707	0.352011	0.013242	0.0674774	0.396757	0.0465142	0.0745009	0.679586	no
RPUSD1	-0.183731	6.77611	0.0765871	0.129637	-0.534899	4.49127	0.00207692	0.0154544	0.00656139	0.0678114	0.398385	0.0585055	0.0455104	-0.362377	no
OGFOD1	-0.17896	6.78076	0.0610708	0.107121	0.120716	6.55525	0.394383	0.607358	0.00495394	0.0678756	0.398385	0.194212	0.23708	0.287743	no
OVCA2	-0.148443	5.56844	0.140572	0.214046	0.250775	4.10545	0.238671	0.448105	0.00682191	0.067863	0.398385	0.0845972	0.110209	0.381564	no
GPD2	0.608495	6.37649	1.56038e-09	1.61944e-08	0.344736	6.02675	0.0185058	0.0784253	0.00448984	0.0680449	0.398427	0.216129	0.178741	-0.274029	no
UTP23	-0.549708	5.27072	1.33078e-07	9.67931e-07	-0.179907	4.97679	0.283652	0.499374	0.00636025	0.0680276	0.398427	0.160486	0.204989	0.3531	no
NR2C2	0.10424	6.48659	0.274194	0.371489	0.512604	4.11579	0.0291534	0.109408	0.007508	0.067943	0.398427	0.0398002	0.051654	0.376104	no
HIST2H2BF	-0.265214	0.63437	0.827982	0.877502	0.498249	11.6008	0.00668574	0.0372928	0.00701691	0.0680095	0.398427	1376.34	2311.46	0.747971	no
ZFYVE16	0.340208	5.50043	0.000824263	0.00252341	0.656035	6.38365	1.13054e-05	0.000239966	0.0053132	0.0681029	0.39853	0.390591	0.4825	0.304869	no
DENR	-0.427964	8.35759	9.15402e-07	5.60485e-06	-0.148637	7.00075	0.341231	0.557329	0.00440432	0.0682821	0.399104	0.089598	0.107711	0.26563	no
HEATR1	-0.519847	8.0777	4.80544e-08	3.81574e-07	-0.217955	8.82958	0.147581	0.334192	0.00572437	0.0682461	0.399104	0.381229	0.465565	0.288325	no
WSB1	0.333944	6.22061	0.000553247	0.00176488	0.642643	5.85708	8.37122e-06	0.00018651	0.00503532	0.068334	0.39917	0.178913	0.219263	0.293404	no
ORC4	-0.418748	6.135	0.000130716	0.000487961	-0.0786818	6.47191	0.607297	0.782623	0.0067529	0.0685936	0.400448	0.294865	0.369642	0.326075	no
CECR2	0.494295	5.3558	2.52425e-06	1.41238e-05	0.151603	4.37712	0.434049	0.64277	0.00576126	0.0687411	0.401071	0.138809	0.108044	-0.36149	no
LTBP4	0.238261	5.16317	0.0225351	0.0458129	-0.100309	4.92981	0.603969	0.780441	0.00608545	0.0687892	0.401114	0.218518	0.171568	-0.348976	no
TMEM14C	-0.332566	6.43402	0.0043346	0.0108861	-0.0297163	6.55847	0.855381	0.936819	0.00509984	0.0690267	0.40226	0.243191	0.297165	0.289174	no
MIEF2	0.328507	3.46036	0.0331752	0.0638656	-0.165582	3.07891	0.482856	0.685434	0.00966646	0.0690998	0.402448	0.223013	0.153599	-0.537961	no
ZCCHC9	-0.131639	5.53372	0.182186	0.265077	0.208917	4.96306	0.266382	0.479827	0.00517301	0.0692236	0.40293	0.152718	0.191536	0.326747	no
ARNT2	0.988213	5.59531	1.49288e-17	4.78399e-16	0.566919	3.68997	0.00401343	0.0257391	0.00876857	0.0693992	0.402999	0.072291	0.0535371	-0.433277	no
TADA3	0.55801	6.42857	9.9251e-08	7.41565e-07	0.250055	5.2296	0.117534	0.287481	0.00566377	0.0693714	0.402999	0.118952	0.0947959	-0.327485	no
DCAF12	0.426792	7.50807	3.26498e-06	1.78534e-05	0.14404	5.25782	0.371364	0.585802	0.00469636	0.0693218	0.402999	0.0540404	0.0439734	-0.297407	no
SNHG4	-0.535408	4.61907	3.32748e-05	0.000142792	-0.0969472	3.9384	0.584495	0.76664	0.00795785	0.0693394	0.402999	0.122433	0.162033	0.404296	no
METTL18	-0.348302	3.13079	0.0801026	0.134917	0.1767	3.56854	0.422964	0.63262	0.0115382	0.0694592	0.403109	0.272609	0.393017	0.527755	no
ALKBH3	-0.105055	5.35468	0.307055	0.406524	-0.423301	4.96556	0.00616568	0.0352376	0.00549141	0.0695253	0.403255	0.197059	0.15609	-0.336251	no
RRP15	-0.944161	6.63871	4.80564e-16	1.32862e-14	-0.545487	6.74741	0.00620517	0.0353677	0.00994889	0.0695719	0.403288	0.238191	0.311276	0.386073	no
SCOC	-0.109567	7.45598	0.214849	0.304511	0.289892	6.09969	0.0932095	0.245589	0.00961439	0.0696574	0.403545	0.0815069	0.106819	0.390175	no
HOXC10	-0.782936	3.91877	2.13763e-09	2.1551e-08	-1.31432	2.85421	3.46879e-06	8.98608e-05	0.00864117	0.0699889	0.404135	0.119241	0.0827556	-0.526951	no
TRMT2A	0.33784	6.05585	0.000765829	0.00236432	0.0358949	5.32009	0.865599	0.942374	0.00496044	0.0698179	0.404135	0.145936	0.116963	-0.319281	no
SMARCA4	0.104011	7.62375	0.297406	0.396086	-0.186265	8.06539	0.35002	0.56653	0.00636551	0.069945	0.404135	0.344544	0.279065	-0.30409	no
UBE2G2	-0.501875	7.74679	1.63218e-08	1.40818e-07	-0.206862	6.29007	0.178897	0.376887	0.00473221	0.0700315	0.404135	0.0803976	0.0978083	0.282804	no
ACAA2	0.0639332	5.42341	0.491649	0.59185	0.39996	5.5483	0.0128958	0.0601236	0.00555206	0.0699631	0.404135	0.236458	0.297051	0.32913	no
MED23	-0.297374	5.7136	0.00340775	0.00878874	0.0480343	6.5709	0.750269	0.876973	0.00689587	0.0699957	0.404135	0.402701	0.507808	0.334573	no
COQ2	-0.262649	4.96466	0.0123066	0.0271858	0.105263	4.73799	0.573544	0.758119	0.00599948	0.0700467	0.404135	0.181214	0.23171	0.354625	no
AKAP1	0.134484	5.29383	0.208613	0.296915	-0.106673	4.22667	0.531688	0.726334	0.0042724	0.0701225	0.404335	0.141443	0.117718	-0.264896	no
GNB2	0.306779	7.06821	0.00125563	0.00365902	0.0511137	7.26524	0.757122	0.880613	0.00486643	0.0702089	0.404596	0.31274	0.259322	-0.27022	no
PMVK	0.0172559	5.72638	0.870455	0.907893	-0.374403	4.97817	0.102295	0.261635	0.00940234	0.070416	0.40538	0.164312	0.123749	-0.409025	no
APH1B	0.193891	4.34594	0.19776	0.284118	0.787034	3.2613	0.00678054	0.0376809	0.0161458	0.0704274	0.40538	0.0862572	0.130867	0.601385	no
APC	0.465932	5.02706	0.00279691	0.00737327	0.134482	5.82495	0.351611	0.567664	0.00702849	0.0707727	0.406201	0.525912	0.413776	-0.345971	no
NIN	0.778286	6.40586	7.40633e-18	2.45304e-16	0.463067	5.37151	0.00745211	0.0403912	0.00619127	0.0707851	0.406201	0.147397	0.116868	-0.334832	no
GGA2	-0.334279	7.13114	0.000132062	0.000492614	-0.0574206	6.33894	0.703416	0.850615	0.00413954	0.0708941	0.406201	0.130595	0.156646	0.2624	no
NDUFB3	-0.553894	6.48308	2.68463e-08	2.23417e-07	-0.276287	6.92219	0.0556634	0.173202	0.00425937	0.0708998	0.406201	0.29833	0.358477	0.264975	no
METTL9	-0.291083	7.1127	0.000676428	0.00210968	0.0359337	4.97486	0.856753	0.937801	0.00509899	0.0707311	0.406201	0.0512847	0.0634772	0.30771	no
NGDN	-0.347063	6.10464	0.00029465	0.00100804	-0.0226193	6.42287	0.879584	0.949023	0.00614639	0.0708541	0.406201	0.273145	0.33858	0.309827	no
PLCD3	-0.5558	5.97303	1.60994e-07	1.15481e-06	-0.0946991	3.34172	0.650257	0.813645	0.00763842	0.0706386	0.406201	0.0381421	0.0514674	0.432277	no
PAPD4	-0.142934	5.78745	0.132624	0.203925	0.359356	5.18655	0.125746	0.300367	0.0148667	0.0709004	0.406201	0.135311	0.191221	0.498967	no
SS18L2	-0.0901169	5.57187	0.373791	0.47597	0.323362	5.20227	0.0750288	0.213165	0.00933897	0.0710093	0.406588	0.162151	0.21513	0.407872	no
SPATA2	-0.083724	4.18225	0.56841	0.66244	0.071714	2.70761	0.864009	0.941982	0.0103411	0.071201	0.406658	0.103888	0.0763044	-0.44519	no
KIAA1468	0.00423451	4.78774	0.976076	0.985462	0.330294	4.98957	0.0264398	0.102217	0.00465154	0.0712282	0.406658	0.256337	0.318923	0.315167	no
ALDH1A2	1.77448	5.66718	6.11663e-79	6.7079e-76	2.10898	4.8057	9.67474e-40	1.19362e-36	0.00469635	0.0710638	0.406658	0.110519	0.138674	0.327406	no
GTF2A2	-0.160181	6.15473	0.0933117	0.152793	0.188214	5.81523	0.262007	0.474693	0.00670676	0.0712001	0.406658	0.166563	0.210569	0.338228	no
TMEM60	0.191531	4.0647	0.171872	0.252663	0.73764	3.82497	0.00659916	0.0369868	0.0146696	0.0712066	0.406658	0.161591	0.236105	0.547084	no
CEBPZOS	-0.666251	6.44552	2.21781e-10	2.66948e-09	-0.332222	5.88706	0.030217	0.111993	0.00616962	0.0713393	0.407056	0.142739	0.178037	0.318798	no
CHD6	-0.106108	5.31573	0.367338	0.469458	0.284786	4.57404	0.231229	0.440668	0.00750069	0.0714537	0.407473	0.120981	0.157114	0.377034	no
FAM101B	0.569861	6.72712	2.33497e-10	2.79009e-09	0.131068	3.17399	0.611454	0.784803	0.00735116	0.071525	0.407643	0.0215781	0.0157796	-0.451506	no
RIF1	0.660913	6.34367	4.75875e-08	3.79087e-07	0.3112	8.17237	0.0663789	0.195994	0.00948384	0.0717927	0.408538	1.04558	0.812267	-0.364283	no
PSMB2	-0.334631	8.2923	0.000120403	0.000452542	-0.0525632	8.63646	0.744864	0.873332	0.00504951	0.0718067	0.408538	0.285271	0.343456	0.267794	no
CENPW	-0.717041	6.13575	1.02512e-11	1.51466e-10	-0.4203	6.55201	0.0029893	0.0204182	0.00491322	0.0717574	0.408538	0.303847	0.370183	0.284894	no
IBTK	0.165587	6.19259	0.074296	0.126322	-0.152365	5.43231	0.418348	0.629244	0.00640215	0.071939	0.408791	0.142651	0.113589	-0.328665	no
GPR180	-0.48714	6.68191	3.42578e-06	1.86603e-05	-0.0895659	4.99597	0.679005	0.833555	0.00855319	0.0719759	0.408791	0.06893	0.0900191	0.385099	no
ACADSB	-0.556349	6.01403	9.56069e-08	7.15963e-07	-0.147627	5.61614	0.437365	0.645549	0.00966866	0.0719678	0.408791	0.159467	0.209982	0.39701	no
FOXP1	0.0805961	4.76967	0.460566	0.563052	-0.241097	4.8352	0.188064	0.390591	0.0055693	0.0721993	0.409824	0.250352	0.198392	-0.335607	no
SRP19	-0.146771	6.36906	0.146192	0.221276	0.209744	6.10216	0.217844	0.427543	0.00734411	0.0723862	0.410647	0.175765	0.223729	0.348102	no
MARCH8	0.58917	6.7642	1.98864e-07	1.40299e-06	0.130179	3.88927	0.514492	0.71101	0.010095	0.0724632	0.410781	0.0363668	0.0267603	-0.442531	no
MAP2K4	0.200556	6.69086	0.026474	0.0525963	0.515278	5.35855	0.00168488	0.0131461	0.00492826	0.0724932	0.410781	0.0925162	0.11433	0.305429	no
IMMP1L	-0.288055	4.36614	0.0175076	0.0368759	0.158598	3.89559	0.485562	0.687984	0.0082135	0.0725792	0.411032	0.146302	0.19956	0.447871	no
MZT1	-0.588133	7.57555	1.45985e-07	1.05481e-06	-0.21779	5.93211	0.226823	0.43654	0.00829317	0.0726684	0.4113	0.0705031	0.0903246	0.357432	no
GMEB2	0.483033	4.91696	1.51851e-05	7.12005e-05	0.103648	3.87038	0.657178	0.817806	0.00628228	0.0727502	0.411526	0.133916	0.100842	-0.409228	no
NSMCE4A	-0.470366	6.36196	4.96174e-06	2.61465e-05	-0.18617	6.50346	0.207056	0.414549	0.0045734	0.0728689	0.411806	0.258957	0.311915	0.268444	no
RECQL	-0.222123	5.32173	0.137311	0.209988	0.115025	6.25812	0.495254	0.695626	0.00635751	0.0728834	0.411806	0.429408	0.538441	0.326439	no
TRAPPC11	0.167496	5.55677	0.0878532	0.145831	0.477058	5.70363	0.000818831	0.00754609	0.00500468	0.0729514	0.411933	0.245192	0.301073	0.296201	no
SDHAF3	-0.203656	4.99696	0.0605539	0.106366	0.222718	4.17481	0.269252	0.483272	0.00828251	0.0729897	0.411933	0.113726	0.153101	0.42893	no
PMS2P2	0.787003	-0.36935	0.0333838	0.0641925	0.0576813	2.96822	0.807858	0.909705	0.0159998	0.0732034	0.412289	2.72112	1.60936	-0.757717	no
MARVELD2	0.976909	3.82044	1.57731e-07	1.13552e-06	0.532365	4.23458	0.0026841	0.0187223	0.0105515	0.0733461	0.412289	0.354939	0.259625	-0.451141	no
ZNF142	0.358865	5.6091	0.000615559	0.00194173	0.0411296	4.98182	0.830291	0.922737	0.00596	0.0731182	0.412289	0.170976	0.135935	-0.33087	no
WFS1	0.358036	4.9095	0.00101581	0.00303634	0.0751229	5.59384	0.634783	0.803039	0.00470431	0.0733371	0.412289	0.417499	0.338831	-0.301206	no
GNAI3	-0.343118	7.28452	0.000216185	0.000762596	-0.0871722	7.49916	0.549809	0.739825	0.00385328	0.0732289	0.412289	0.266222	0.314901	0.242265	no
ARG2	0.127419	5.93857	0.189939	0.274962	0.466837	5.27186	0.00315565	0.0212893	0.00585169	0.0732424	0.412289	0.138474	0.17448	0.333446	no
SNX7	0.0656065	5.53685	0.531278	0.629474	0.435017	4.54752	0.00844779	0.0442802	0.00650223	0.0733086	0.412289	0.116293	0.148555	0.35323	no
ITFG1	-0.0360463	5.54043	0.733445	0.80185	0.335176	5.38455	0.0451398	0.15001	0.00769862	0.0733977	0.412343	0.196556	0.25153	0.355794	no
FAM127C	-0.217561	5.32437	0.0437486	0.0808006	0.168107	5.26874	0.397988	0.610407	0.00821911	0.0734507	0.412406	0.221218	0.285961	0.37035	no
TOPBP1	0.675188	7.50427	1.77047e-13	3.51601e-12	0.35126	6.63367	0.0388914	0.134498	0.00796291	0.0737738	0.413983	0.151795	0.120195	-0.336742	no
PAG1	-0.640597	5.65626	4.21577e-09	4.05157e-08	-1.01281	4.27899	1.23538e-08	5.88986e-07	0.00670905	0.0741225	0.414185	0.0924935	0.0703723	-0.394343	no
MYO5A	0.194909	5.5255	0.080823	0.135945	-0.158741	4.91369	0.368912	0.583613	0.00763862	0.074033	0.414185	0.177268	0.137339	-0.368187	no
LIFR	0.541686	5.57519	7.20707e-07	4.49929e-06	0.188074	4.30953	0.316156	0.533326	0.00701118	0.0741775	0.414185	0.117697	0.0918756	-0.357321	no
HIPK3	0.891365	6.1017	3.46111e-21	1.61138e-19	0.569887	4.46745	0.00650867	0.0366461	0.00579303	0.0741887	0.414185	0.0801765	0.0639179	-0.32696	no
CIAO1	-0.346065	7.39515	0.000112237	0.000426234	-0.0656753	6.3451	0.670357	0.826536	0.00433641	0.073981	0.414185	0.109356	0.131628	0.267435	no
WDR48	0.02997	6.62886	0.7385	0.806305	0.315777	6.57055	0.0301968	0.111962	0.00457384	0.0739743	0.414185	0.222887	0.269565	0.274323	no
SBF1	0.139392	7.37824	0.125654	0.195215	0.439758	5.21574	0.00450369	0.028005	0.00453437	0.0741015	0.414185	0.0531891	0.0645911	0.280205	no
FAHD2A	-0.640913	4.26181	1.12538e-06	6.7523e-06	-0.271151	5.07807	0.0902835	0.240383	0.00640373	0.0740415	0.414185	0.411193	0.526071	0.355444	no
C1orf56	0.204812	4.00859	0.116626	0.183471	0.657635	3.27485	0.00645588	0.0363904	0.00691968	0.0740208	0.414185	0.122937	0.167254	0.444122	no
ABHD3	0.00961959	4.80261	0.938943	0.957445	0.379133	5.198	0.0527672	0.166981	0.00734918	0.074521	0.415804	0.28604	0.365662	0.354295	no
LRRC61	0.488594	5.00942	1.05007e-05	5.12318e-05	0.149403	4.20602	0.394161	0.607249	0.0056167	0.0746765	0.4162	0.153936	0.11976	-0.362177	no
PRKCSH	0.493065	7.74542	9.4012e-06	4.63023e-05	0.201429	8.86363	0.193443	0.397768	0.00685167	0.0746752	0.4162	0.575722	0.465644	-0.306145	no
MFN1	0.428523	5.78994	0.000119961	0.000451227	0.769278	6.10124	5.93703e-07	1.86027e-05	0.00670582	0.0747253	0.416236	0.270041	0.339924	0.332034	no
NBPF25P	-0.319629	4.73049	0.00367898	0.00940958	0.00464655	5.46362	0.987084	1	0.0048056	0.0749797	0.417417	0.292867	0.362945	0.309506	no
SPHK1	1.68303	3.24707	4.08375e-27	3.27696e-25	1.11734	2.38547	6.69967e-05	0.00102204	0.0086352	0.075076	0.417716	0.133482	0.0912085	-0.549407	no
TMOD1	-0.282425	4.31153	0.0416596	0.0776251	-0.80588	2.72723	0.00191429	0.0145339	0.00904386	0.075246	0.418189	0.0898264	0.0613585	-0.549876	no
FAM175B	-0.047939	5.55145	0.633809	0.720288	0.303789	5.26782	0.0579774	0.178657	0.00657542	0.0752282	0.418189	0.172647	0.219035	0.343337	no
XKR8	0.200028	5.12308	0.0476886	0.0871158	-0.184789	3.72311	0.414261	0.624905	0.00686854	0.0753102	0.41831	0.107121	0.0809078	-0.404893	no
C20orf27	-0.245765	7.0141	0.0276921	0.0546752	-0.539288	6.06633	0.00044025	0.00464238	0.00602943	0.0753698	0.418404	0.135078	0.109126	-0.307801	no
OSBPL11	0.300232	6.02789	0.011806	0.0262268	-0.0112741	5.78418	0.963999	0.992869	0.00672883	0.0756441	0.418651	0.216364	0.173274	-0.320406	no
PSEN2	0.0296882	5.4103	0.768853	0.830715	-0.266943	5.3041	0.111663	0.278311	0.00530539	0.0755515	0.418651	0.235462	0.189324	-0.314637	no
CHAF1B	-0.0250135	6.60073	0.784738	0.842796	-0.280344	6.5574	0.0664947	0.196205	0.0047933	0.0756696	0.418651	0.261904	0.217562	-0.267613	no
HACL1	-0.489666	5.11039	3.69254e-05	0.000156822	-0.160619	6.02704	0.283003	0.498882	0.00591924	0.075608	0.418651	0.414076	0.516416	0.318638	no
MFSD14C	-1.21997	1.58776	2.16775e-07	1.51742e-06	-0.667067	3.64616	0.000522389	0.00533193	0.00896961	0.0756556	0.418651	0.967737	1.40552	0.53842	no
SOX2-OT	-0.339161	-2.03557	0.83825	0.885153	1.02481	1.23864	0.166633	0.360908	0.0310529	0.0755901	0.418651	1.71397	3.73536	1.12391	no
SH3GL3	0.101695	4.16693	0.45606	0.558337	-0.342614	3.22118	0.152819	0.341234	0.00744819	0.0759609	0.419633	0.136992	0.0986951	-0.47304	no
SMAD9	0.226598	4.89583	0.0613658	0.107515	-0.16553	3.99191	0.396152	0.608943	0.00784797	0.0759215	0.419633	0.12112	0.0910673	-0.411434	no
CDK7	-0.107948	4.78691	0.321722	0.421599	0.224891	5.37512	0.172704	0.367922	0.00559055	0.0759751	0.419633	0.320069	0.400847	0.324671	no
COPS8	-0.345655	6.89536	0.000152337	0.000558325	-0.0777953	6.58055	0.600558	0.778686	0.00405138	0.0761397	0.420306	0.178735	0.213165	0.254145	no
HIST2H2AC	1.11804	-0.0471964	0.161198	0.240372	0.501501	10.8221	0.00481882	0.0296151	0.00698174	0.0763427	0.421191	1011.14	661.958	-0.611174	no
PALM2-AKAP2	-0.120657	5.89107	0.20549	0.29326	-0.446047	4.78089	0.0107633	0.0527999	0.00611502	0.0765142	0.421428	0.117229	0.0932816	-0.329661	no
ACTR2	-0.208994	9.23469	0.0229299	0.0464432	0.0610003	8.78078	0.68658	0.839125	0.00479128	0.076509	0.421428	0.16595	0.198159	0.255909	no
METTL8	-0.131738	5.68432	0.193967	0.279687	0.203204	5.10412	0.187742	0.39019	0.00549742	0.0765109	0.421428	0.149947	0.187517	0.322573	no
MRPL11	-0.0119801	6.94939	0.90286	0.932009	0.246143	6.73461	0.0933079	0.245652	0.0038334	0.0766827	0.42184	0.20116	0.238218	0.243934	no
ACAD9	-0.754186	5.52477	8.15647e-15	1.93986e-13	-0.396848	5.6981	0.020117	0.0832165	0.00703773	0.0766972	0.42184	0.259388	0.329648	0.345815	no
MPHOSPH6	-0.449879	5.74047	1.27322e-05	6.11517e-05	-0.0822796	5.93242	0.666554	0.823493	0.00806517	0.0767279	0.42184	0.250507	0.320888	0.357216	no
EID2B	-0.0342604	2.51623	0.859456	0.900606	0.718628	1.51402	0.0443515	0.147988	0.0164875	0.0767606	0.42184	0.0849324	0.148285	0.803988	no
DYM	0.0650279	5.46856	0.49896	0.599335	-0.227301	5.12457	0.159913	0.352388	0.00494613	0.0768232	0.421949	0.192865	0.156317	-0.303121	no
ZNF426	1.33125	4.4328	2.55173e-28	2.26897e-26	0.940494	3.56657	1.12622e-06	3.25976e-05	0.0065203	0.0769621	0.422475	0.143503	0.108836	-0.39892	no
MBOAT1	0.930999	2.90038	2.94615e-06	1.63088e-05	0.482729	4.01572	0.0211626	0.0864191	0.00988595	0.0774914	0.423077	0.500388	0.359454	-0.477241	no
SPIRE1	0.47192	5.72173	1.76039e-06	1.01608e-05	0.087437	3.71961	0.709949	0.854015	0.00696238	0.0774043	0.423077	0.0662792	0.0497967	-0.412507	no
NOCT	0.637099	4.0506	1.95571e-05	8.87488e-05	0.271884	5.36657	0.0987237	0.255243	0.00851091	0.0773202	0.423077	0.652882	0.500858	-0.382421	no
PPT2	-0.145951	5.4582	0.164528	0.244084	-0.473077	5.19325	0.0061336	0.0350948	0.00657075	0.0772874	0.423077	0.220248	0.172731	-0.350601	no
HMGXB3	0.177246	6.80672	0.0433055	0.0801559	-0.125229	5.10696	0.468006	0.671993	0.00552823	0.0771864	0.423077	0.0849234	0.0679784	-0.321085	no
RBX1	-0.418515	6.91855	0.00014692	0.000540678	-0.168656	7.36635	0.241524	0.451229	0.00376142	0.0774562	0.423077	0.303587	0.357385	0.235369	no
ERP29	0.160025	7.22608	0.113907	0.180117	0.414127	7.21672	0.00526901	0.031404	0.00388754	0.0771896	0.423077	0.222131	0.262213	0.239329	no
UQCRFS1	-0.224744	7.3755	0.0107932	0.0242056	0.0352158	7.48694	0.814184	0.91272	0.0041482	0.0772036	0.423077	0.259126	0.307439	0.246648	no
TMEM258	-0.566203	6.3256	1.04878e-07	7.78307e-07	-0.266846	6.34271	0.0762193	0.215452	0.00526359	0.0775298	0.423077	0.235324	0.286464	0.283707	no
CMAS	-0.419314	6.47462	2.65088e-05	0.000116648	-0.0677728	5.82106	0.701881	0.850008	0.00720244	0.0775334	0.423077	0.141018	0.178858	0.342937	no
MED30	-0.325725	3.51982	0.0552992	0.0986985	0.161094	3.71771	0.473922	0.6776	0.0102433	0.0775447	0.423077	0.242444	0.337702	0.478103	no
KLHL18	-0.0319424	6.1264	0.778714	0.838616	-0.387489	5.00607	0.0381355	0.133003	0.00788432	0.0776222	0.423264	0.117767	0.0908842	-0.373835	no
CD46	0.0970412	7.06068	0.325215	0.425205	0.460871	7.12423	0.0108512	0.0530203	0.00866892	0.0777723	0.423463	0.221881	0.282966	0.350842	no
CISD1	-0.477791	6.1625	4.95195e-07	3.22612e-06	-0.0937804	6.36912	0.610578	0.784803	0.00947003	0.0777535	0.423463	0.250425	0.324128	0.372185	no
ZNF32	0.470426	5.30589	0.000200384	0.000713252	0.990914	3.16734	4.4969e-06	0.000110409	0.0110824	0.0777877	0.423463	0.038746	0.0554004	0.515851	no
ACSF3	0.374239	4.41604	0.00231252	0.00624816	0.03567	4.39622	0.865687	0.942374	0.00596324	0.0779028	0.423855	0.295393	0.230075	-0.360532	no
NUMA1	0.515982	6.82133	1.15661e-07	8.53191e-07	0.19814	7.47721	0.291462	0.508076	0.00798021	0.0780521	0.424156	0.421167	0.33433	-0.333123	no
RPF1	-0.451946	6.55705	5.91024e-05	0.000238098	-0.133768	7.00404	0.39346	0.606442	0.00647046	0.0781307	0.424156	0.308004	0.380573	0.305221	no
C16orf95	0.542064	2.74625	0.00367373	0.00940101	1.25216	1.87901	0.00017458	0.00223779	0.0146164	0.0780695	0.424156	0.0965747	0.151368	0.648341	no
DDIT3	0.364645	3.74271	0.114648	0.180972	1.03049	1.72626	0.0017788	0.01377	0.0109863	0.07812	0.424156	0.0435459	0.0690753	0.665634	no
PLEKHO1	0.616531	4.84424	1.39606e-07	1.01391e-06	0.189518	3.03288	0.461049	0.665577	0.00734496	0.0783043	0.424631	0.08679	0.0632135	-0.457296	no
PCCA	-0.297432	3.41224	0.0382365	0.0720768	0.105301	3.99833	0.570201	0.756334	0.00597445	0.0782828	0.424631	0.289129	0.379522	0.39247	no
TOB2	0.468233	6.20741	3.6882e-06	1.99248e-05	0.15164	4.65966	0.405953	0.617238	0.00587223	0.0784608	0.42501	0.0903922	0.0719013	-0.33018	no
HBP1	0.139895	3.62784	0.425529	0.528298	0.61451	3.33086	0.00203969	0.0152977	0.00982921	0.0784289	0.42501	0.164456	0.230856	0.489286	no
MRPL21	-0.524546	6.23871	6.31522e-05	0.000252353	-0.236271	6.80751	0.0979338	0.254169	0.00493977	0.0786391	0.425358	0.340406	0.411913	0.275085	no
ERI2	-0.0995092	5.40922	0.408514	0.511745	0.32318	4.15821	0.0772519	0.217172	0.00825803	0.0786547	0.425358	0.0763823	0.103026	0.431695	no
C11orf1	0.131319	3.88581	0.320267	0.420518	0.624089	4.00922	0.00752107	0.0406584	0.0122265	0.0785925	0.425358	0.215994	0.304327	0.494633	no
DUT	-0.265024	6.90369	0.00338644	0.00874291	0.0269015	7.37149	0.854918	0.93652	0.00537272	0.0787458	0.425617	0.312645	0.378986	0.277621	no
ZFX	0.856072	6.51301	2.22196e-16	6.37522e-15	0.572399	6.32308	0.000274181	0.00319123	0.00584784	0.0788766	0.425856	0.229016	0.186197	-0.298622	no
EME1	-0.0458211	5.43211	0.662087	0.743279	0.335334	4.41076	0.0623852	0.187835	0.00716019	0.0788403	0.425856	0.107941	0.138462	0.359247	no
IQCC	-0.334775	4.76826	0.00796342	0.0185026	0.105182	3.44458	0.624371	0.795082	0.00743502	0.0789321	0.425921	0.0844635	0.113467	0.425877	no
PBK	0.312162	5.47405	0.0138565	0.0300672	0.639773	6.02015	1.32307e-05	0.000275501	0.00623544	0.0790044	0.426078	0.315537	0.393518	0.318619	no
FPGT	-0.2711	4.93909	0.0499575	0.0907399	0.139463	4.74296	0.434578	0.643311	0.00866726	0.0791096	0.426412	0.164925	0.220161	0.416747	no
EPS15	0.0712681	6.29919	0.454864	0.55708	-0.193713	5.72286	0.221308	0.430491	0.00456192	0.0792431	0.426718	0.165032	0.135959	-0.279575	no
UBXN4	-0.160226	6.74365	0.0866631	0.144146	0.104984	6.57401	0.485915	0.688385	0.00410046	0.0792532	0.426718	0.203204	0.241827	0.251043	no
NBPF9	-0.392201	5.22362	9.45583e-05	0.000363572	-0.0856145	5.63134	0.61175	0.784803	0.00464824	0.0793208	0.426848	0.249787	0.305507	0.290507	no
LSM6	-0.0756204	5.80872	0.451874	0.553968	0.230587	5.66622	0.138484	0.319729	0.0051368	0.0793734	0.426898	0.197119	0.241476	0.292812	no
TOP1MT	-0.289836	5.39278	0.00322179	0.00836158	-0.60537	4.64343	0.000387954	0.0041894	0.00546223	0.0794183	0.426906	0.173136	0.137924	-0.328034	no
PNMA1	0.313681	6.6885	0.000293107	0.00100311	0.076232	6.08213	0.594749	0.774658	0.00386321	0.0796004	0.427651	0.173654	0.145843	-0.251808	no
ACTR10	0.00779368	6.13004	0.93561	0.955639	0.330985	6.52042	0.0439679	0.147252	0.00654196	0.0797426	0.427714	0.291716	0.36158	0.309749	no
CCDC59	-0.225925	5.72009	0.0615683	0.107785	0.115723	6.17538	0.524169	0.719448	0.00700269	0.0797171	0.427714	0.295544	0.371859	0.331383	no
SMIM20	-0.00558907	3.80179	0.978284	0.986983	0.540767	2.57008	0.0604109	0.183463	0.00930339	0.0797364	0.427714	0.0776826	0.109684	0.497689	no
SLC43A1	0.0814915	4.48352	0.470315	0.57224	-0.364651	4.06576	0.106206	0.268646	0.0101878	0.0801157	0.428576	0.206062	0.146777	-0.489448	no
RALY	0.029084	6.81311	0.749935	0.815272	-0.245489	6.25392	0.151396	0.339609	0.0054793	0.0801211	0.428576	0.182364	0.149156	-0.290002	no
TMEM245	0.156624	6.69333	0.0901516	0.148671	0.476458	5.36134	0.00217446	0.0159213	0.00564828	0.0800149	0.428576	0.0897893	0.110431	0.298536	no
GATB	0.0994925	5.23124	0.316216	0.416251	0.416884	5.09106	0.0155379	0.0688637	0.00501249	0.0800521	0.428576	0.195011	0.240323	0.301418	no
JKAMP	-0.00818744	5.55296	0.933015	0.953694	0.437079	5.36415	0.0357479	0.126827	0.0124717	0.0800527	0.428576	0.185682	0.251458	0.437479	no
PHF8	0.365646	6.43312	0.00116752	0.00343163	0.039552	5.9247	0.8475	0.932336	0.00764979	0.0802325	0.428637	0.18688	0.147515	-0.341253	no
CKLF	0.0462725	4.86937	0.671344	0.751096	0.419682	4.52756	0.0260454	0.101208	0.00664424	0.0801905	0.428637	0.165251	0.211523	0.356157	no
NEURL4	-0.287692	5.37709	0.0084137	0.0194241	0.142453	4.15792	0.621197	0.792453	0.00939747	0.0802632	0.428637	0.0898111	0.119921	0.417118	no
FAM220A	0.337605	4.86913	0.00313534	0.00816511	-0.100634	3.12091	0.659106	0.818802	0.00801107	0.0803202	0.428709	0.0801525	0.0579193	-0.468703	no
AGPAT1	0.105485	6.91574	0.257768	0.353907	-0.203169	4.74962	0.239223	0.448798	0.00550785	0.0808439	0.43047	0.0613547	0.0488175	-0.329774	no
SKA2	-0.104245	7.31493	0.279953	0.377169	0.172372	6.41362	0.237152	0.446372	0.00452395	0.0808836	0.43047	0.121551	0.145866	0.263086	no
SNX6	-0.396987	7.1471	2.50813e-05	0.000110911	-0.120045	7.10278	0.434995	0.643399	0.00475422	0.08077	0.43047	0.22238	0.26698	0.263707	no
REXO2	-0.157815	6.12276	0.09833	0.15931	0.122721	6.23459	0.378052	0.592658	0.00442447	0.0807507	0.43047	0.249131	0.300095	0.268515	no
C1orf27	0.110412	5.23392	0.277779	0.375007	0.419045	5.70095	0.00437173	0.0273833	0.00486545	0.0809127	0.43047	0.32315	0.398102	0.300936	no
COPS4	-0.747144	6.24657	6.73167e-12	1.02527e-10	-0.410318	7.28444	0.00807797	0.0426895	0.00742401	0.0808131	0.43047	0.448023	0.561511	0.325742	no
VPS18	0.200698	4.81548	0.0692802	0.119198	-0.133829	4.89295	0.486951	0.689503	0.00667966	0.0810684	0.430928	0.275059	0.21561	-0.351314	no
PPM1G	0.2868	8.50443	0.00202347	0.00556158	0.00808431	7.91097	0.959359	0.990779	0.00646595	0.0810865	0.430928	0.181168	0.147901	-0.292701	no
BTBD6	0.0551112	6.7278	0.55739	0.652465	-0.306797	3.88281	0.167406	0.361949	0.00628009	0.0811928	0.43126	0.0413643	0.0316434	-0.386481	no
FAM198A	0.55223	3.75693	0.00376474	0.00959411	0.0627709	3.11138	0.887824	0.953517	0.010052	0.0816743	0.43229	0.18255	0.127919	-0.513055	no
BAD	0.0999582	5.14761	0.37972	0.481933	-0.311662	3.74729	0.165888	0.360245	0.00846768	0.0816805	0.43229	0.102832	0.0753534	-0.448545	no
TRIM37	0.339636	6.84025	8.27835e-05	0.000322063	0.0780159	5.74991	0.604579	0.78074	0.00478879	0.0816944	0.43229	0.120887	0.100126	-0.271841	no
PSMA7	-0.351132	8.06819	0.000666707	0.00208175	-0.0819392	8.14807	0.577774	0.761468	0.00481263	0.0815588	0.43229	0.250116	0.2985	0.255132	no
PNPT1	-0.675601	6.62669	4.90309e-13	9.04552e-12	-0.361414	7.23849	0.0201874	0.0834142	0.00634638	0.0815039	0.43229	0.349305	0.430809	0.30256	no
SMIM4	0.176494	4.51907	0.34355	0.444908	0.577656	5.03084	0.00103219	0.00900855	0.00909745	0.0815878	0.43229	0.294852	0.387168	0.39297	no
TRIQK	0.271106	4.23301	0.0439536	0.0811035	0.759336	3.18411	0.000804261	0.00742568	0.00935579	0.0815021	0.43229	0.0948795	0.130382	0.458581	no
MEX3C	0.343091	5.11256	0.00173094	0.00484801	-0.130779	2.98818	0.663912	0.821871	0.00894051	0.0818951	0.432457	0.0518748	0.0369998	-0.487516	no
AMPD2	-0.0460041	5.58845	0.657641	0.739958	-0.342805	5.47151	0.0335324	0.121055	0.00560965	0.0818717	0.432457	0.235631	0.189808	-0.311995	no
NT5DC2	-0.00562638	7.95408	0.95777	0.970852	-0.283663	6.08417	0.0523795	0.166233	0.00570816	0.0819017	0.432457	0.0788883	0.0643676	-0.293475	no
UBE2W	-0.0406763	5.41285	0.717322	0.789294	0.415077	4.26307	0.0680639	0.199463	0.0110618	0.0818298	0.432457	0.0842221	0.114907	0.448202	no
PAX3	0.705706	3.44737	2.46705e-06	1.38587e-05	0.249839	3.20653	0.364787	0.579875	0.0087002	0.082025	0.432501	0.237039	0.167478	-0.50115	no
LMTK2	0.291884	5.93713	0.00309254	0.00806218	0.00752717	4.99982	0.985684	1	0.004911	0.0820044	0.432501	0.135762	0.110143	-0.301703	no
P2RX5-TAX1BP3	-0.0695477	6.61233	0.476988	0.578434	0.236119	5.81941	0.113053	0.28069	0.00537717	0.082042	0.432501	0.123948	0.151727	0.291746	no
SNAPC2	0.278291	3.42932	0.0855228	0.142683	-0.177637	2.94543	0.452474	0.658495	0.00820739	0.0821382	0.432545	0.205404	0.147651	-0.476273	no
COX5B	-0.213412	7.15214	0.098964	0.16018	0.0569107	7.65882	0.712638	0.855839	0.00474344	0.0821156	0.432545	0.327754	0.391545	0.256566	no
BCKDK	-0.19218	6.19106	0.062944	0.109763	-0.503614	5.54398	0.000779269	0.00724919	0.00669847	0.0822462	0.43265	0.179787	0.142918	-0.331102	no
GHITM	-0.00716825	8.80481	0.935855	0.955705	0.285984	8.69895	0.0698915	0.202951	0.00596441	0.0822349	0.43265	0.20968	0.254412	0.278976	no
RAB2B	-0.181534	4.46369	0.123931	0.192811	0.214988	4.09561	0.310441	0.5274	0.0067206	0.0823974	0.433214	0.145243	0.188274	0.374371	no
RAPH1	0.404264	5.16385	6.54741e-05	0.000260576	0.0961494	4.72369	0.583431	0.765448	0.00529298	0.0824969	0.433505	0.201809	0.161477	-0.321667	no
AP3S2	0.147237	6.70066	0.0975325	0.158392	0.426149	5.73929	0.00420599	0.0266451	0.00418982	0.0827724	0.434721	0.109321	0.131587	0.267445	no
ARMC7	0.248934	4.91895	0.0235964	0.0475881	-0.0968109	4.24057	0.61543	0.787438	0.00616181	0.0828559	0.434927	0.160466	0.124844	-0.362142	no
FAM175A	-0.403604	5.17279	9.30073e-05	0.000358027	-0.0768432	5.7684	0.65867	0.818466	0.00594217	0.0829759	0.435325	0.322602	0.401615	0.316058	no
SOX4	0.359119	6.51972	0.000516927	0.00165813	0.0680052	6.09786	0.699578	0.848631	0.00611166	0.0830566	0.435516	0.18883	0.152526	-0.308032	no
ZNF416	0.743908	2.87679	5.23641e-06	2.74473e-05	1.32402	2.38797	6.53162e-05	0.00100104	0.00882184	0.0831044	0.435535	0.121731	0.178655	0.553483	no
TINF2	0.353325	5.04046	0.000657054	0.00205485	-0.0151389	3.70843	0.945712	0.98358	0.00608979	0.0831699	0.435629	0.106997	0.0813046	-0.396167	no
CCDC117	0.504653	7.88032	4.14862e-07	2.76108e-06	0.171914	5.6853	0.306716	0.523391	0.00827961	0.0832997	0.435629	0.060617	0.0475164	-0.351297	no
IMP4	-0.331055	7.00185	0.000141355	0.000523126	-0.0422869	6.12256	0.778061	0.891819	0.00503003	0.0832706	0.435629	0.127855	0.154455	0.272679	no
PARP4	-0.99763	4.50909	4.25821e-15	1.04809e-13	-0.608013	4.93006	0.000321416	0.00360908	0.00803507	0.0832899	0.435629	0.292571	0.380697	0.379857	no
MKL2	0.344577	5.46088	0.000429778	0.00141162	0.6588	5.17342	1.44781e-05	0.000293427	0.00498566	0.0833904	0.435872	0.176095	0.217107	0.302058	no
PI4KAP1	-0.619058	3.37519	0.000494564	0.00159607	-0.218431	4.62811	0.251619	0.462597	0.00693218	0.0834893	0.436157	0.556089	0.733741	0.399956	no
APBA3	0.599979	3.60085	3.65296e-05	0.000155341	0.141323	3.01727	0.535497	0.728813	0.00796286	0.0838303	0.437011	0.174687	0.127067	-0.459182	no
COPS6	-0.345177	7.17683	0.000138755	0.000514661	-0.0864234	7.57928	0.545161	0.737275	0.00437157	0.0838123	0.437011	0.304474	0.360876	0.245184	no
CLN5	-0.76315	5.37433	1.05277e-11	1.54856e-10	-0.395098	5.24492	0.0180767	0.0772258	0.0079253	0.0837376	0.437011	0.204796	0.261175	0.350825	no
ZBED8	0.186288	2.75088	0.282079	0.379204	0.771685	2.62828	0.0108099	0.0529237	0.0134665	0.0837882	0.437011	0.177921	0.266576	0.583313	no
CDC26	0.0812333	5.66408	0.464085	0.566355	0.474598	5.18282	0.00627956	0.0357332	0.00937631	0.0840692	0.438023	0.151108	0.198138	0.390922	no
CDK4	0.0766965	8.55969	0.420361	0.523264	-0.147393	7.67438	0.327205	0.543455	0.00423434	0.0842187	0.43857	0.134103	0.113716	-0.23791	no
BET1	-0.47312	5.08372	2.17646e-06	1.23458e-05	-0.0935241	4.25814	0.617661	0.789581	0.00721979	0.0843996	0.43928	0.123951	0.157572	0.346235	no
MAPK6	0.0740399	6.44677	0.424802	0.527595	-0.265303	4.90389	0.158158	0.350083	0.00770069	0.0845804	0.439523	0.0810427	0.0637398	-0.346489	no
MFAP3	-0.163806	6.39312	0.080436	0.135409	0.127513	5.65336	0.394192	0.607249	0.00475852	0.0845621	0.439523	0.128163	0.155032	0.274592	no
LRP4	0.285991	4.94953	0.0089154	0.0204592	0.653469	4.27943	0.00109698	0.00945608	0.00626239	0.0845122	0.439523	0.142794	0.180909	0.341324	no
HDHD2	-0.268394	5.00126	0.0127909	0.0281359	0.102932	4.11379	0.576341	0.760493	0.0061244	0.084628	0.439538	0.120859	0.155269	0.361445	no
REEP3	-0.275885	6.02719	0.0246698	0.049392	0.0863191	4.58112	0.640944	0.8068	0.00681814	0.0847091	0.439727	0.0770241	0.0977108	0.343208	no
PFDN4	-0.801836	5.93059	2.46492e-17	7.748e-16	-0.483172	6.49555	0.00406991	0.026	0.00621639	0.0850996	0.441289	0.311873	0.385784	0.306832	no
C18orf54	1.03845	4.32151	7.44365e-12	1.12348e-10	1.55417	3.23843	6.74927e-12	6.22573e-10	0.0116261	0.085063	0.441289	0.0811652	0.119215	0.554638	no
VIMP	-0.278354	6.04476	0.0038395	0.00976839	0.0205498	5.68081	0.896974	0.958175	0.00512113	0.0852789	0.441985	0.178979	0.218159	0.285589	no
PPFIA3	0.003904	4.15756	0.981861	0.989589	-0.444499	3.22936	0.0684228	0.200116	0.0091144	0.0854769	0.442778	0.145078	0.104766	-0.469655	no
SYDE2	0.816738	3.91215	3.30241e-09	3.21765e-08	0.422635	3.91565	0.0415915	0.141558	0.00774696	0.0855266	0.442803	0.276466	0.205688	-0.426646	no
TUBE1	-0.167457	4.832	0.156109	0.234021	0.281779	4.15707	0.181386	0.380524	0.0109706	0.0856749	0.443337	0.137517	0.187009	0.443503	no
NAE1	-0.431442	7.43961	1.75294e-06	1.01238e-05	-0.130191	7.88826	0.463846	0.667857	0.00621964	0.0857452	0.443467	0.315331	0.384852	0.287436	no
SESN3	0.794946	5.83389	1.26576e-12	2.15398e-11	0.445319	4.25816	0.0171193	0.0740435	0.00696284	0.0858694	0.443877	0.0791423	0.0616875	-0.359471	no
PTCD3	-0.172894	6.32409	0.0975738	0.158397	0.147741	6.75903	0.348411	0.565037	0.00682006	0.08607	0.44468	0.296848	0.367716	0.308866	no
MAFB	1.44262	4.91686	5.69172e-20	2.34072e-18	1.01675	4.51355	5.26575e-07	1.68197e-05	0.0123614	0.0863405	0.445375	0.217915	0.160387	-0.442208	no
HDAC1	-0.547346	8.19457	8.31404e-10	9.17892e-09	-0.282298	8.2745	0.058671	0.180119	0.00484073	0.0862628	0.445375	0.247645	0.294806	0.251496	no
HACD2	0.113961	4.94391	0.303742	0.402979	0.496672	6.05073	0.00687773	0.0379873	0.00936278	0.0863093	0.445375	0.467035	0.604504	0.372222	no
REEP1	0.232002	4.68642	0.037987	0.0717161	0.681436	3.11351	0.0050641	0.0305518	0.00752642	0.0865201	0.446068	0.0734678	0.0990341	0.430813	no
MZT2A	-0.466991	5.83995	2.69826e-06	1.50123e-05	-0.15035	6.42463	0.37825	0.592687	0.00653696	0.0865711	0.446097	0.34972	0.43023	0.298906	no
TSACC	-0.958403	1.87037	8.23576e-07	5.07726e-06	-1.67957	1.61889	0.000120824	0.00164488	0.0126206	0.086695	0.446268	0.22237	0.132856	-0.7431	no
BCAT2	-0.385273	5.43118	0.000125403	0.000469371	-0.0737976	5.55811	0.669158	0.825883	0.00522591	0.0866627	0.446268	0.251948	0.31065	0.302163	no
GOSR1	-0.0103642	6.57424	0.907472	0.934885	0.295852	5.85083	0.0456422	0.151069	0.00554525	0.0867954	0.446318	0.139735	0.171781	0.297876	no
TMEM136	-0.35071	4.19851	0.00904643	0.020731	0.0588682	4.15371	0.821522	0.91844	0.00756166	0.0867817	0.446318	0.187884	0.242873	0.370356	no
TIMM50	-0.594933	6.96801	1.34261e-11	1.93454e-10	-0.323504	6.89092	0.0250205	0.0982699	0.00464241	0.0871706	0.447106	0.214096	0.256133	0.258637	no
CNOT2	0.0222166	6.0015	0.814188	0.866886	0.297387	6.1416	0.0337147	0.121536	0.00438258	0.0871577	0.447106	0.236327	0.283594	0.263042	no
ANKFY1	-0.0242341	6.66622	0.784044	0.842333	0.280267	6.47011	0.0811579	0.224127	0.00603105	0.087176	0.447106	0.194067	0.237282	0.290052	no
ARMCX3	-0.485337	5.61008	5.14067e-07	3.33586e-06	-0.174946	5.03382	0.286224	0.502138	0.00466117	0.0871013	0.447106	0.152373	0.187096	0.296174	no
CBX3	-0.187066	8.53819	0.0419883	0.0781833	0.140046	8.51017	0.447112	0.653343	0.00780226	0.0870935	0.447106	0.213466	0.265247	0.313331	no
CYBRD1	0.887074	4.06836	7.55089e-08	5.78628e-07	1.4965	2.90359	7.71945e-07	2.35885e-05	0.0161979	0.0872525	0.447265	0.0703548	0.111321	0.661999	no
DNA2	-0.171436	5.72826	0.0724033	0.123637	0.15634	6.2665	0.309565	0.526371	0.00688798	0.0873593	0.447447	0.324678	0.404358	0.316624	no
SPCS2	-0.157849	7.18919	0.076499	0.129533	0.18706	7.17382	0.265235	0.478348	0.00830548	0.0873788	0.447447	0.21407	0.269547	0.332459	no
TMEM17	0.587081	2.123	0.00243145	0.00653018	0.0364037	2.29156	1	1	0.00953292	0.0876732	0.448487	0.300171	0.201938	-0.571872	no
NOL8	-0.307301	5.42999	0.0134617	0.0293629	0.0954796	5.43731	0.668561	0.825446	0.0107567	0.0876362	0.448487	0.244202	0.319933	0.389693	no
SENP2	0.708604	6.58973	5.59032e-14	1.17647e-12	0.394333	4.10025	0.015157	0.0676307	0.00552898	0.0877904	0.44862	0.0523164	0.0416675	-0.32834	no
AGPAT5	0.100519	6.3457	0.25891	0.35507	-0.159789	5.29079	0.323945	0.540273	0.00462747	0.08777	0.44862	0.129334	0.106911	-0.274693	no
IDH3B	-0.708258	6.60971	3.20441e-15	7.98674e-14	-0.430723	7.12477	0.00406582	0.0259999	0.00490835	0.0880519	0.449723	0.334743	0.401969	0.264034	no
TBCA	-0.362586	7.82972	0.000305101	0.00104055	-0.106792	8.24198	0.550098	0.740113	0.00448523	0.0881567	0.449935	0.299878	0.354641	0.241984	no
SRP9	-0.238318	9.86316	0.0113887	0.025374	0.0487905	8.5075	0.761617	0.883228	0.00591583	0.0881849	0.449935	0.0870581	0.10519	0.272951	no
C11orf24	0.372987	5.66488	0.000137357	0.000510051	-0.00359661	4.13385	1	1	0.00874432	0.0883904	0.450283	0.0908528	0.069188	-0.39301	no
TRAPPC5	-0.110274	5.17207	0.311413	0.411128	0.192168	5.84655	0.211467	0.420235	0.00537728	0.0883882	0.450283	0.36926	0.449443	0.283499	no
BCDIN3D	-0.563069	4.02926	0.000197841	0.000705453	-0.0695139	4.07129	0.790278	0.899659	0.013157	0.0883445	0.450283	0.176834	0.245555	0.47365	no
MAD2L1	-0.238421	8.03683	0.00868045	0.0199944	0.137805	7.73545	0.457002	0.662254	0.01036	0.0884378	0.450291	0.171416	0.220312	0.362051	no
SNRPE	-0.456365	8.29977	4.60744e-06	2.44492e-05	-0.151945	8.56405	0.357929	0.573145	0.00669262	0.0884856	0.450302	0.267797	0.327508	0.290391	no
METTL7A	1.18126	3.30538	1.03634e-08	9.2233e-08	0.677175	3.72307	0.00117202	0.00991597	0.0152876	0.088702	0.450329	0.396504	0.270437	-0.552044	no
GOLGA7	-0.0672656	6.47036	0.460647	0.563052	0.277291	4.94999	0.163	0.356193	0.00705162	0.088586	0.450329	0.0766186	0.0959401	0.324438	no
POLE2	-0.851551	4.73422	1.96381e-14	4.47639e-13	-0.465732	5.27597	0.00999352	0.0502506	0.00853891	0.088538	0.450329	0.319452	0.415873	0.380544	no
MIEN1	0.00175341	5.5996	0.983284	0.990711	0.384422	4.23838	0.0407267	0.139284	0.00715366	0.088676	0.450329	0.0811379	0.1058	0.382888	no
CCNG1	-0.336669	7.96892	0.000383013	0.00127198	0.0956314	6.98555	0.65122	0.813946	0.0137488	0.0887199	0.450329	0.105179	0.140591	0.418658	no
ZNF619	0.553806	3.9052	5.56892e-05	0.000225823	0.160018	3.53482	0.444349	0.65118	0.00663722	0.0891953	0.451577	0.197154	0.147872	-0.414976	no
PRKCD	0.509758	5.3596	3.0266e-06	1.66886e-05	0.17819	5.31493	0.294582	0.511528	0.00795187	0.0891509	0.451577	0.273416	0.214898	-0.347443	no
IGF2BP2	-0.0755761	5.45545	0.548824	0.644638	-0.402967	4.95527	0.0154622	0.0686824	0.00710555	0.089142	0.451577	0.187989	0.147979	-0.345261	no
UBE2E2	-0.290332	5.34248	0.00474869	0.0117852	0.0551386	4.71614	0.764291	0.884252	0.00590034	0.089176	0.451577	0.138101	0.173699	0.33087	no
PIGP	-0.327129	4.83334	0.00465119	0.0115723	0.08884	4.80164	0.656345	0.817739	0.0100086	0.0890631	0.451577	0.203896	0.270784	0.40931	no
CYP20A1	0.438732	5.03149	3.28189e-05	0.000141266	0.160493	5.9527	0.308699	0.525956	0.00543819	0.0896661	0.453494	0.467171	0.380677	-0.295383	no
MLF2	0.488574	8.01485	3.775e-08	3.05404e-07	0.26926	7.15852	0.0661215	0.195629	0.00399779	0.0896235	0.453494	0.143638	0.122116	-0.234193	no
GNAI2	0.520157	6.44908	2.05293e-08	1.75432e-07	0.263316	5.78675	0.0749731	0.213129	0.00480864	0.0898703	0.454116	0.171695	0.142092	-0.273022	no
TAF11	-0.20756	6.54764	0.0339489	0.0651011	0.1042	5.06587	0.509067	0.706358	0.00511218	0.0898815	0.454116	0.0791548	0.0973497	0.2985	no
ENOPH1	-0.219951	6.65786	0.0108236	0.0242573	0.0497339	5.89369	0.763171	0.883829	0.00422597	0.089984	0.454179	0.135992	0.162042	0.252844	no
SLC11A2	-0.565718	5.50045	2.45873e-06	1.38198e-05	-0.196384	4.97277	0.264455	0.477617	0.0077516	0.0899863	0.454179	0.148792	0.190663	0.357726	no
ITGA4	0.168492	5.15831	0.112775	0.178667	0.48684	5.39147	0.00197118	0.0149085	0.00550879	0.0902798	0.455427	0.270966	0.334026	0.301849	no
MYL6B	-0.0146001	6.1151	0.905254	0.933386	0.368638	5.41103	0.0848299	0.230562	0.00960759	0.0905118	0.456363	0.129028	0.166573	0.368469	no
SLCO4A1	-0.0436932	3.69735	0.759462	0.823504	-0.449531	3.97713	0.0419081	0.14224	0.00758026	0.0905971	0.456454	0.345436	0.254987	-0.437993	no
CAV1	-0.551673	3.17351	0.00177161	0.00494928	0.00927164	2.68158	1	1	0.0129864	0.0906227	0.456454	0.152192	0.221696	0.542692	no
C1orf122	-0.0660006	5.26623	0.501949	0.602265	-0.363092	5.12839	0.0403783	0.13831	0.00558846	0.0907142	0.456682	0.247863	0.198764	-0.318488	no
PROSER3	0.398662	3.42127	0.0084049	0.0194095	-0.00426279	3.31166	1	1	0.00686694	0.0907614	0.456685	0.2463	0.185974	-0.405316	no
ABCC10	0.166715	4.58405	0.1421	0.216025	-0.0388545	6.62219	0.784706	0.896003	0.00522005	0.0908306	0.4568	0.281033	0.226483	-0.31134	no
CNNM4	0.388626	5.13637	0.00165013	0.00465471	0.0290617	4.22359	0.931762	0.976791	0.00773866	0.0909707	0.45727	0.152072	0.116219	-0.387908	no
DMWD	0.102159	5.14633	0.298186	0.396928	-0.281229	3.29259	0.231225	0.440668	0.00620857	0.091409	0.457524	0.0773294	0.0586315	-0.399341	no
ATP8B2	-0.221847	7.1274	0.0226656	0.0460401	-0.563427	3.99488	0.00214851	0.0157547	0.00617879	0.0916293	0.457524	0.0303576	0.0235704	-0.365084	no
TMEM127	0.311804	5.5428	0.00187878	0.00521032	-0.0260697	4.07687	0.929299	0.975338	0.0064404	0.0916131	0.457524	0.0931294	0.0731422	-0.348532	no
TYK2	0.256511	5.81466	0.00612358	0.0147306	-0.0508761	4.50588	0.787702	0.897724	0.00519344	0.0916722	0.457524	0.097616	0.0780618	-0.322502	no
EHBP1	0.289578	5.55602	0.00523762	0.0128085	-0.0108474	5.09426	0.943828	0.983298	0.00604128	0.091601	0.457524	0.197553	0.15844	-0.318298	no
MAN1A1	-0.00637176	6.39476	0.956152	0.96961	-0.29665	5.87046	0.0576985	0.178132	0.00638206	0.0912314	0.457524	0.182725	0.147606	-0.307923	no
RPL26L1	-0.191663	6.69897	0.0366258	0.0695185	0.0560326	7.45242	0.704652	0.851274	0.00400536	0.091095	0.457524	0.38259	0.450022	0.234196	no
RFC4	0.589015	6.52007	1.94673e-10	2.3692e-09	0.855869	7.0142	5.94913e-09	3.06057e-07	0.00462274	0.0912363	0.457524	0.325947	0.388991	0.2551	no
IREB2	0.0346709	7.96579	0.697822	0.772921	0.304852	7.74594	0.0688079	0.200808	0.00513222	0.0915363	0.457524	0.190847	0.227946	0.256278	no
SRP72	-0.41646	7.77524	8.18135e-06	4.09898e-05	-0.138396	7.56371	0.360928	0.576061	0.00534987	0.0911972	0.457524	0.2014	0.242027	0.265109	no
BBS4	-0.264491	4.98656	0.0158117	0.0337211	0.048049	4.87258	0.753397	0.878548	0.00489279	0.0913441	0.457524	0.197388	0.243687	0.303993	no
NDUFA10	-0.196716	8.0142	0.118693	0.186278	-0.0315799	7.97092	0.861882	0.940487	0.00772414	0.0916341	0.457524	0.312382	0.388132	0.313239	no
TBC1D7-LOC100130357	-0.212215	4.65542	0.0641114	0.111523	0.135663	4.629	0.390716	0.603689	0.00591298	0.0913009	0.457524	0.204356	0.258982	0.341767	no
CCNH	-0.556949	5.11102	1.90842e-05	8.71236e-05	-0.19103	5.81692	0.295716	0.512685	0.00844025	0.0915199	0.457524	0.365982	0.468453	0.356133	no
VPS13B	-0.150681	4.87244	0.171028	0.251759	0.156421	5.48517	0.283433	0.499195	0.00506132	0.0917897	0.457878	0.367345	0.450547	0.294545	no
AMFR	0.119485	6.76413	0.207387	0.295454	-0.158198	5.97256	0.347383	0.563926	0.00610009	0.0918932	0.45793	0.150119	0.122759	-0.290284	no
MPDZ	0.153876	4.01239	0.360161	0.4616	0.555102	4.15249	0.00486417	0.029838	0.00845146	0.0918908	0.45793	0.239952	0.311619	0.37704	no
C2orf76	-0.0741549	3.73052	0.646176	0.730807	0.31329	4.18982	0.0826528	0.226635	0.00682662	0.0919717	0.458089	0.262883	0.341114	0.375831	no
SVIP	0.253604	5.74605	0.00906642	0.0207671	0.649465	3.66647	0.00137376	0.0112337	0.00653129	0.0920545	0.458269	0.0502567	0.0641836	0.352888	no
BTN3A3	2.32253	2.36595	2.6386e-23	1.49672e-21	1.74236	2.74231	2.20016e-10	1.45742e-08	0.0101198	0.0925984	0.458348	0.427078	0.276691	-0.626225	no
ASB7	0.414207	5.36257	1.9768e-05	8.96647e-05	0.049094	3.71358	0.84053	0.928591	0.00662008	0.0922944	0.458348	0.0735383	0.0564963	-0.380338	no
TAZ	0.14092	5.05403	0.167342	0.247538	-0.178895	4.15563	0.306238	0.522878	0.00521883	0.0923905	0.458348	0.136433	0.107807	-0.339745	no
PCOLCE2	1.10637	5.07639	8.72521e-26	6.28597e-24	0.810909	4.74658	7.18736e-07	2.20995e-05	0.0053689	0.0924794	0.458348	0.235576	0.188714	-0.31999	no
TRIM11	0.278513	5.72766	0.0104273	0.0235024	-0.00684735	5.28621	0.956579	0.989253	0.0056141	0.0924327	0.458348	0.196736	0.15919	-0.305514	no
RIC8A	0.314206	6.99038	0.000317085	0.00107695	0.0468377	5.75783	0.772495	0.889015	0.00524119	0.0923087	0.458348	0.112206	0.0919852	-0.286674	no
CAPZA2	-0.264125	6.92508	0.00615885	0.0148046	0.00815399	6.6974	0.958656	0.99026	0.00485604	0.0926142	0.458348	0.184511	0.220881	0.259563	no
TMEM38B	-0.415928	6.68355	0.00488406	0.0120605	-0.092418	5.93726	0.578557	0.76189	0.00685389	0.09228	0.458348	0.129801	0.160799	0.308959	no
SLC25A14	-0.0366397	5.1736	0.728586	0.798213	0.290555	4.98253	0.062179	0.187277	0.00578693	0.0926295	0.458348	0.192202	0.239422	0.31693	no
PRMT3	-0.731393	6.49525	1.01805e-15	2.68667e-14	-0.366289	6.48617	0.0428427	0.14432	0.00928103	0.0922205	0.458348	0.22101	0.281987	0.35152	no
USP45	-0.0655126	4.44468	0.581917	0.674994	0.406604	3.72052	0.0870723	0.234746	0.0109497	0.0925592	0.458348	0.114665	0.161285	0.492184	no
ZNF684	0.147088	2.04099	0.509259	0.609185	0.689306	3.00688	0.012917	0.0601657	0.0101686	0.0922472	0.458348	0.349171	0.514062	0.558006	no
AMMECR1L	0.100348	6.13997	0.264141	0.360272	0.432616	4.50919	0.0104632	0.0518172	0.00514002	0.0927093	0.458513	0.0612708	0.0764618	0.319541	no
C20orf24	0.467126	7.39513	4.20104e-07	2.78845e-06	0.177448	5.86947	0.289074	0.505379	0.00659056	0.0929533	0.459207	0.0878077	0.0710192	-0.306138	no
RELA	0.205322	6.2778	0.0228483	0.0463255	-0.0553611	5.9349	0.718548	0.85915	0.00498546	0.0929898	0.459207	0.2027	0.167174	-0.277997	no
KBTBD7	-0.715913	3.16067	0.000146107	0.000538244	-0.346293	4.85004	0.0330758	0.119889	0.00648354	0.0929435	0.459207	0.676233	0.867796	0.359835	no
PCYOX1L	0.289195	3.63259	0.032084	0.0620404	0.727798	3.30352	0.0022568	0.0163493	0.00770053	0.0931623	0.459828	0.159893	0.213415	0.416554	no
PECR	-0.542762	3.91601	0.000221003	0.000776539	-0.123136	3.96843	0.505997	0.703903	0.00766448	0.093319	0.460371	0.216256	0.284575	0.396071	no
TNFAIP1	0.239866	5.87672	0.00883525	0.0202941	-0.0756846	4.23381	0.71221	0.855484	0.00551927	0.0933749	0.460416	0.0848559	0.0676673	-0.326557	no
SPARC	-6.37793	4.31415	8.43435e-179	4.16235e-175	-5.308	4.39445	1.77381e-56	5.83583e-53	0.00806117	0.093427	0.460441	0.2497	0.525997	1.07486	no
TTK	-0.00248076	5.28161	0.983027	0.990655	0.380537	6.42824	0.0157511	0.0694963	0.0105294	0.0934983	0.460562	0.477972	0.618237	0.371236	no
GPD1L	-0.260401	6.14626	0.00503676	0.012388	0.0676652	5.05472	0.727335	0.863978	0.00601541	0.0937557	0.461405	0.103442	0.127938	0.306627	no
ORC3	-0.496932	5.61499	1.0717e-06	6.44981e-06	-0.155463	6.51026	0.345236	0.561615	0.0079518	0.0937632	0.461405	0.411884	0.518614	0.332421	no
[truncated: 7,871 more rows]

## Sheet: Table legend
Supplementary Table 1. DAP5 KO sequencing summary
Summary of the RNA-Seq and Ribo-Seq experiments in WT and DAP5-null HEK293T cells.
Indicated are gene IDs, log2 fold change (FC) or log-abundance ratio, log2 counts per million (CPM) or the log-average abundance, P value and the false discovery rate (FDR) for the mRNA levels (RNA) and ribosome footprints (Ribo) in DAP5-null cells vs. WT cells (control).
Differential expression analysis was conducted using edgeR63,64. The P value for differential expression was estimated with the negative binomial model exact test for pairwise comparisons of groups, and the Benjamini and Hochberg’s approach was conducted for controlling the FDR.
Translational efficiency (TE) in control and KO cells was calculated using RiboDiff28.
Statistical significance was estimated using a generalized linear model.
