# Supplementary material for: DAP5 enables main ORF translation on mRNAs with structured and uORF-containing 5′ leaders
Source: Nat Commun. 2022 Dec 6;13:7510. doi: 10.1038/s41467-022-35019-5 (PMC9726905; doi:10.1038/s41467-022-35019-5)
Supplement: Supplementary file 5 — Supplementary Data 2 [file 41467_2022_35019_MOESM5_ESM.xlsx]

## Sheet: Sheet1
ABCA3
ADCY9
APAF1
ARHGAP35
ARHGEF12
ARID1A
ATP7B
BCOR
CAMSAP2
CASKIN2
CCDC88A
CCNI
CD2AP
CDC42BPA
CDIPT
CDK12
CDK13
CDK8
CHD1
CHSY1
COL4A2
CREBBP
CRIM1
CRY1
DYRK1A
DZIP1
EBF3
EFNA5
EFNB2
EN2
EP300
ERBIN
FBRS
FBXL19
FOXC1
FOXP4
FYN
FZD8
GAS1
HCFC1
HIPK1
HOMER1
IGF1R
INPPL1
IRF2BPL
KCTD3
KDM5C
KIAA0754
KMT2D
KPNB1
LDB1
LGR4
LIMD1
LRFN3
MAN1A2
MAP4K4
MED13L
MEGF8
MIB1
MPRIP
MYO9B
NCOA1
OTUD4
PATZ1
PCDH7
PCNX3
PHF10
PIP4K2A
POLR2A
PPP2CB
PPP4R3A
PPP6R1
PTPRF
RAB11FIP2
RAI1
RAPGEF2
ROBO1
ROCK1
ROCK2
SAMD4B
SIPA1L3
SLC6A8
SLIT2
SLMAP
SRGAP2
SRGAP2B
SRGAP2C
SRGAP2D
TAB2
TBC1D10B
TLE1
TLE3
TLE4
TOP2B
USP7
USP9X
WDR26
WHSC1L1
WNK1
WNT5A
ZBTB10
ZNF768
